# Supplementary material for: Functional connectivity of cognition-related brain networks in adults with fetal alcohol syndrome
Source: BMC Med. 2023 Dec 13;21:496. doi: 10.1186/s12916-023-03208-8 (PMC10720228; doi:10.1186/s12916-023-03208-8)
Supplement: Supplementary file 3 — Additional file 3.Static functional connectivity differences (differences of z-transformed correlation coefficients averages across groups) between the full set of regions of interest as visualized in Figure 1C. [file 12916_2023_3208_MOESM3_ESM.csv]

0	0.076124	0.035515	0.034102	-0.027985	0.052145	0.060641	0.11113	0.087687	0.073587	0.089906	0.078346	0.098618	-0.015795	-0.0074121	0.020392	0.016264	0.040856	0.078596	0.014546	0.074166	0.021608	0.045461	0.054388	0.0099304	0.029809	-0.0063679	-0.031062	-0.057221	0.0063737	-0.027609	-0.029327	-0.039099	-0.055382	-0.073571	0.031387	0.025617	0.010495	-0.011145	0.038366	-0.016064	0.0075147	0.0029672	0.021252	0.038446	0.026226	0.012248	0.021168	0.050231	-0.0075135
0.076124	0	0.095471	0.050733	0.043829	0.13998	0.077716	0.10457	0.11201	0.088428	0.10539	0.13174	0.092767	-0.029312	-0.056873	0.045582	-0.058922	-0.0066472	0.0051724	0.065133	0.0042664	0.017127	0.12222	0.0063856	0.012705	0.072147	-0.0044	0.047741	-0.0054288	0.013663	-0.032035	0.052871	-0.012381	-0.033955	0.029164	0.061453	0.054797	0.03798	-0.04394	0.062332	0.020178	0.051335	0.017977	0.0062805	0.041617	0.078289	0.053758	-0.00476	0.037429	0.024889
0.035515	0.095471	0	0.12186	-0.026804	0.15721	0.1124	0.18116	0.070306	0.056497	0.13895	0.12167	0.12113	-0.011474	0.017225	-0.0030345	-0.011745	0.02902	0.083346	0.082662	0.092681	0.047199	0.063543	0.013806	0.040825	0.045639	0.026274	0.020152	-0.003638	0.0053611	-0.016359	0.010297	-0.0014079	-0.032933	-0.021818	0.088783	0.076789	0.085761	-0.013151	0.068774	0.025111	-0.00078066	0.024289	0.039034	-0.0023049	-0.0017302	0.024756	0.015704	0.010668	-1.2506e-05
0.034102	0.050733	0.12186	0	-0.062586	0.024456	-0.08091	0.024804	-0.024378	0.013149	0.010999	0.032638	0.02828	-0.032777	-0.014377	0.034286	-0.041222	-0.046882	-0.010934	0.006852	-0.060715	0.020502	-0.012901	-0.023706	-0.024441	-0.029106	-0.011194	-0.020505	-0.029484	-0.022944	-0.0070974	-0.027284	-0.020224	-0.064159	-0.010613	0.059566	0.0079732	0.02215	-0.049324	0.015714	-0.0013375	0.024614	-0.047455	0.022166	-0.029161	0.010369	-0.024626	0.039443	-0.042325	0.010909
-0.027985	0.043829	-0.026804	-0.062586	0	-0.11772	-0.060858	-0.046849	-0.0085379	-0.048851	-0.039721	-0.012945	-0.012051	-0.10429	-0.081584	-0.028772	-0.046912	-0.063322	-0.049378	-0.03089	-0.033857	-0.0083787	0.074581	0.02207	-0.035533	-0.10109	-0.085599	0.029159	-0.05972	-0.082522	-0.064955	-0.063136	-0.097221	-0.11465	-0.061211	-0.072499	-0.085529	-0.0051461	-0.090746	-0.014704	-0.013	0.0097566	-0.041415	-0.013031	0.045151	0.0019404	-0.056269	0.034228	-0.022943	0.0013163
0.052145	0.13998	0.15721	0.024456	-0.11772	0	0.057423	0.10317	0.059469	0.061287	0.035255	-0.0026005	0.11447	-0.084891	-0.089701	0.0080363	-0.056742	-0.087419	-0.050002	-0.10357	-0.12163	-0.046509	0.061998	-0.087877	-0.068758	-0.042261	-0.066919	-0.054676	-0.074084	-0.078093	-0.12538	-0.063912	-0.078468	-0.13713	-0.05189	-0.020466	-0.082255	-0.082468	-0.11117	0.023098	-0.037802	-0.0059367	-0.039633	0.0048316	-0.05662	-0.031446	-0.058658	0.042607	-0.071409	-0.034025
0.060641	0.077716	0.1124	-0.08091	-0.060858	0.057423	0	0.0076644	-0.0010599	-0.027764	-0.0037401	-0.0014631	0.014182	0.015371	-0.048222	0.059559	-0.062088	-0.06256	-0.043102	0.032169	-0.085952	-0.04067	-0.0014984	-0.025905	-0.093777	-0.10485	-0.016265	-0.027737	0.01261	0.003952	-0.030639	-0.027702	-0.020604	-0.045525	-0.0038336	0.007499	-0.021879	0.014978	-0.075127	-0.020843	-0.030747	0.014577	-0.013018	0.052323	-0.051517	-0.0078779	-0.016872	0.034124	-0.033047	0.0010437
0.11113	0.10457	0.18116	0.024804	-0.046849	0.10317	0.0076644	0	0.10815	0.099694	0.039043	0.082522	0.10837	0.050813	0.02105	0.097781	0.0065687	0.0096495	0.033417	0.022966	-0.023591	0.028533	0.025419	0.033872	-0.025456	-0.020109	0.0039598	0.0022539	0.033319	0.0019578	-0.020901	-0.033939	-0.027372	-0.046787	0.035678	0.061279	0.012327	-0.0094034	-0.050911	0.015342	-0.014697	0.0052954	0.0028973	0.016436	-0.041219	0.011725	-0.015916	0.02864	-0.02655	0.10226
0.087687	0.11201	0.070306	-0.024378	-0.0085379	0.059469	-0.0010599	0.10815	0	0.031188	0.046837	0.068876	0.0067213	0.034738	0.00331	0.087139	-0.024332	0.02938	0.05348	0.080845	0.062492	0.055445	0.082868	0.094875	-0.0013704	-0.096473	0.050436	0.020278	0.04128	0.026843	0.039753	0.012797	0.023416	0.025508	0.065414	0.14262	0.10885	0.077377	0.034181	0.036399	0.0418	0.009369	0.056676	0.08496	-0.025432	0.0010967	0.0056299	-0.014306	0.025211	0.070689
0.073587	0.088428	0.056497	0.013149	-0.048851	0.061287	-0.027764	0.099694	0.031188	0	0.00158	0.078572	0.024227	0.06301	-0.016533	0.098694	-0.066688	-0.018632	0.041162	0.025888	0.010374	0.0038529	-0.012794	-0.030697	-0.091598	-0.11221	0.065767	0.013508	0.09076	0.0047854	0.039966	0.0053698	0.0085673	-0.0015547	0.0063729	0.079472	0.042017	-0.0020365	0.0066312	-0.0042695	-0.042974	0.016648	-0.013113	0.039568	-0.07132	-0.010183	-0.021711	-0.028769	-0.033163	0.099876
0.089906	0.10539	0.13895	0.010999	-0.039721	0.035255	-0.0037401	0.039043	0.046837	0.00158	0	-0.016292	0.026881	0.078176	0.011231	0.16869	-0.011964	-0.031728	0.079308	-0.0049005	0.010408	-0.0021861	0.039974	-0.0094726	-0.019896	-0.087247	0.088264	0.01545	0.10249	0.034708	0.051862	-0.035023	0.01896	0.020043	0.063714	0.081554	0.037447	-0.023542	0.039186	0.033184	0.0034962	0.012105	0.019962	0.016792	-0.047105	-0.020998	-0.019958	0.0068979	-0.016995	0.11465
0.078346	0.13174	0.12167	0.032638	-0.012945	-0.0026005	-0.0014631	0.082522	0.068876	0.078572	-0.016292	0	0.11001	-0.063208	-0.048237	-0.032702	-0.086805	-0.05402	0.033936	-0.0047361	0.050675	0.026842	0.064475	-0.053591	-0.041871	-0.12543	-0.015059	0.031862	-0.041838	-0.035833	-0.030629	-0.11938	-0.061234	-0.066869	-0.033512	0.064662	0.058934	0.042532	-0.057436	-0.018142	-0.010409	-0.047279	0.025953	0.046332	-0.037175	-0.085712	-0.079826	-0.0070986	-0.039561	0.037135
0.098618	0.092767	0.12113	0.02828	-0.012051	0.11447	0.014182	0.10837	0.0067213	0.024227	0.026881	0.11001	0	0.00046746	-0.093989	0.12408	-0.074335	-0.079261	0.03115	0.03069	-0.021621	-0.014747	0.08696	0.056035	-0.010739	-0.11708	0.05514	0.056003	0.1234	0.009107	0.008757	-0.028494	-0.0064634	-0.0023008	0.061662	0.098612	0.072132	0.060639	0.015738	0.065365	0.0093263	0.010473	0.039521	0.025821	-0.0062814	0.029748	-0.0023364	-0.0031997	-0.0022323	0.093534
-0.015795	-0.029312	-0.011474	-0.032777	-0.10429	-0.084891	0.015371	0.050813	0.034738	0.06301	0.078176	-0.063208	0.00046746	0	0.11526	0.13028	0.062247	0.026508	0.09059	-0.072483	0.05535	0.045236	0.076493	0.043693	0.047075	0.042429	0.056149	0.07023	0.095351	0.075204	0.084174	0.090332	0.012629	0.049	0.033003	0.035931	0.091024	0.0040551	0.082773	0.15651	-0.00043746	0.073121	0.15287	0.087166	0.062259	0.14937	0.095197	-0.0031542	0.11685	-0.068918
-0.0074121	-0.056873	0.017225	-0.014377	-0.081584	-0.089701	-0.048222	0.02105	0.00331	-0.016533	0.011231	-0.048237	-0.093989	0.11526	0	0.17243	0.027781	0.097892	0.076698	-0.044669	-0.010476	-0.0052478	0.0040932	0.022062	0.038571	0.0019802	0.068794	0.066455	0.11326	0.11981	0.11864	0.10056	0.097177	0.096573	0.079424	0.020986	0.059166	-0.013457	0.13099	0.13896	0.020838	0.063118	0.080014	0.038483	0.073176	0.13742	0.10198	0.021557	0.11639	-0.0082794
0.020392	0.045582	-0.0030345	0.034286	-0.028772	0.0080363	0.059559	0.097781	0.087139	0.098694	0.16869	-0.032702	0.12408	0.13028	0.17243	0	0.10821	0.15693	0.17003	-0.067744	0.10089	0.039218	0.085101	0.047733	0.12434	0.060675	0.076955	0.026927	0.0021437	-0.0098557	0.0047206	-0.025085	0.010065	0.012185	-0.040538	0.02803	0.065058	-0.012092	0.065782	0.12761	-0.030036	-0.031889	0.08642	0.050843	0.03651	0.029598	-0.029907	-0.054482	0.050342	-0.052012
0.016264	-0.058922	-0.011745	-0.041222	-0.046912	-0.056742	-0.062088	0.0065687	-0.024332	-0.066688	-0.011964	-0.086805	-0.074335	0.062247	0.027781	0.10821	0	0.097711	0.083265	-0.074783	-0.00036084	-0.013692	0.044093	-0.02112	0.047005	-0.045887	0.086831	0.10645	0.084046	0.088807	0.1057	0.050991	0.090316	0.078188	0.018129	0.046476	0.049911	-0.021277	0.12602	0.1285	0.032341	0.061572	0.093058	0.068777	0.063749	0.086418	0.07764	-0.023145	0.098369	-0.02961
0.040856	-0.0066472	0.02902	-0.046882	-0.063322	-0.087419	-0.06256	0.0096495	0.02938	-0.018632	-0.031728	-0.05402	-0.079261	0.026508	0.097892	0.15693	0.097711	0	0.052765	-0.055504	0.020748	-0.012464	0.058821	-0.0007082	0.013282	-0.021081	0.055646	0.08366	0.074491	0.068543	0.083914	0.060786	0.061376	0.047603	0.025233	0.040943	0.033769	-0.042679	0.070652	0.10949	0.0093046	0.052873	0.09099	0.061483	0.059459	0.080036	0.067504	-0.009788	0.063726	-0.014086
0.078596	0.0051724	0.083346	-0.010934	-0.049378	-0.050002	-0.043102	0.033417	0.05348	0.041162	0.079308	0.033936	0.03115	0.09059	0.076698	0.17003	0.083265	0.052765	0	-0.003546	0.015933	-0.032243	0.10668	0.12655	0.10667	0.055457	0.047752	0.088234	0.083796	0.072481	0.070267	0.096676	0.040312	0.070597	0.096931	0.041806	0.020906	-0.030486	0.037057	0.10982	0.029604	0.11655	0.10641	0.055678	0.087919	0.18323	0.097099	0.044716	0.096014	0.061538
0.014546	0.065133	0.082662	0.006852	-0.03089	-0.10357	0.032169	0.022966	0.080845	0.025888	-0.0049005	-0.0047361	0.03069	-0.072483	-0.044669	-0.067744	-0.074783	-0.055504	-0.003546	0	0.035654	0.096977	0.029294	-0.11712	-0.10606	-0.043663	-0.0085552	0.076802	-0.067388	-0.045856	-0.029767	-0.10024	-0.065573	-0.05802	-0.096359	-0.022409	-0.035176	0.0022047	-0.080598	-0.048334	-0.053407	-0.027501	0.008753	-0.024573	0.00084187	-0.043643	-0.074612	0.010861	-0.080902	0.006486
0.074166	0.0042664	0.092681	-0.060715	-0.033857	-0.12163	-0.085952	-0.023591	0.062492	0.010374	0.010408	0.050675	-0.021621	0.05535	-0.010476	0.10089	-0.00036084	0.020748	0.015933	0.035654	0	0.020415	0.06691	0.052066	-0.0054376	-0.0030201	0.072582	0.086885	0.083662	0.048721	0.066058	0.030443	0.025613	0.050703	0.027887	0.043968	0.0069883	0.018387	0.0026345	0.041908	-0.01175	0.072406	0.076741	0.046357	0.039352	0.10008	0.032652	0.012382	0.027314	0.077037
0.021608	0.017127	0.047199	0.020502	-0.0083787	-0.046509	-0.04067	0.028533	0.055445	0.0038529	-0.0021861	0.026842	-0.014747	0.045236	-0.0052478	0.039218	-0.013692	-0.012464	-0.032243	0.096977	0.020415	0	0.010574	0.0057148	-0.061536	-0.037041	0.040691	0.062733	0.023809	0.032824	0.064746	0.038994	0.029101	0.031943	0.027085	0.055654	0.026137	0.053236	0.013665	0.023934	-0.011992	0.06273	0.07579	-0.010812	0.052468	0.086223	0.040928	0.011959	0.047478	0.043707
0.045461	0.12222	0.063543	-0.012901	0.074581	0.061998	-0.0014984	0.025419	0.082868	-0.012794	0.039974	0.064475	0.08696	0.076493	0.0040932	0.085101	0.044093	0.058821	0.10668	0.029294	0.06691	0.010574	0	0.049513	0.011418	-0.1035	0.062016	0.010731	0.048687	0.0091425	0.0089153	-0.013052	-0.01284	-0.034688	-0.06004	0.078014	0.052747	0.012179	0.012284	-0.027712	-0.049125	-0.030585	-0.076904	0.11236	-0.061629	0.0058357	-0.041707	0.03491	-0.020774	0.11616
0.054388	0.0063856	0.013806	-0.023706	0.02207	-0.087877	-0.025905	0.033872	0.094875	-0.030697	-0.0094726	-0.053591	0.056035	0.043693	0.022062	0.047733	-0.02112	-0.0007082	0.12655	-0.11712	0.052066	0.0057148	0.049513	0	0.03221	0.00010447	0.079193	0.088127	0.048744	0.036352	0.015077	-0.036289	0.015881	0.027271	0.0064746	0.068175	0.058302	-0.049932	0.042103	0.0080097	0.018967	-0.026138	0.049886	0.065364	0.013718	-0.031982	0.0058036	-0.024526	0.0077509	0.0061135
0.0099304	0.012705	0.040825	-0.024441	-0.035533	-0.068758	-0.093777	-0.025456	-0.0013704	-0.091598	-0.019896	-0.041871	-0.010739	0.047075	0.038571	0.12434	0.047005	0.013282	0.10667	-0.10606	-0.0054376	-0.061536	0.011418	0.03221	0	-0.072687	0.058356	0.083121	0.062093	0.003601	0.020511	-0.043118	0.010485	-0.028824	-0.0038428	0.049069	-0.0086126	-0.076987	0.043259	-0.011363	-0.050133	-0.018682	0.040827	0.080446	0.0043536	-0.0021233	-0.032461	-0.0084284	0.045978	0.014379
0.029809	0.072147	0.045639	-0.029106	-0.10109	-0.042261	-0.10485	-0.020109	-0.096473	-0.11221	-0.087247	-0.12543	-0.11708	0.042429	0.0019802	0.060675	-0.045887	-0.021081	0.055457	-0.043663	-0.0030201	-0.037041	-0.1035	0.00010447	-0.072687	0	0.10691	0.016621	0.022532	0.0045361	0.059968	0.0282	0.0085818	0.028522	-0.021911	0.03383	0.006385	-0.037061	0.024691	0.005266	-0.0063354	0.0063937	-0.026798	0.033853	-0.01073	0.090814	0.039028	0.0010746	0.0096097	-0.0083614
-0.0063679	-0.0044	0.026274	-0.011194	-0.085599	-0.066919	-0.016265	0.0039598	0.050436	0.065767	0.088264	-0.015059	0.05514	0.056149	0.068794	0.076955	0.086831	0.055646	0.047752	-0.0085552	0.072582	0.040691	0.062016	0.079193	0.058356	0.10691	0	0.1356	0.081254	0.027247	-0.038475	0.10417	0.0079534	-0.0023609	0.030081	-0.023497	0.0036424	0.014534	0.018152	0.1159	-0.04577	0.11916	0.12694	0.103	0.08878	0.22372	0.15896	0.045415	0.1104	0.014003
-0.031062	0.047741	0.020152	-0.020505	0.029159	-0.054676	-0.027737	0.0022539	0.020278	0.013508	0.01545	0.031862	0.056003	0.07023	0.066455	0.026927	0.10645	0.08366	0.088234	0.076802	0.086885	0.062733	0.010731	0.088127	0.083121	0.016621	0.1356	0	0.011075	0.0051688	0.042781	0.046971	0.0070395	-0.011459	-0.078184	0.086324	0.12141	0.093584	0.087806	0.076208	0.042348	0.040216	0.024158	0.070398	0.038267	0.095546	0.067879	0.06861	0.072108	0.039022
-0.057221	-0.0054288	-0.003638	-0.029484	-0.05972	-0.074084	0.01261	0.033319	0.04128	0.09076	0.10249	-0.041838	0.1234	0.095351	0.11326	0.0021437	0.084046	0.074491	0.083796	-0.067388	0.083662	0.023809	0.048687	0.048744	0.062093	0.022532	0.081254	0.011075	0	-0.06514	-0.032827	-0.02152	-0.060357	-0.047265	-0.1249	-0.014765	0.047277	-0.0041534	0.029173	0.067418	-0.062435	0.034349	0.10892	0.063828	0.025138	0.062437	-0.011012	-0.0030446	0.041738	-0.029252
0.0063737	0.013663	0.0053611	-0.022944	-0.082522	-0.078093	0.003952	0.0019578	0.026843	0.0047854	0.034708	-0.035833	0.009107	0.075204	0.11981	-0.0098557	0.088807	0.068543	0.072481	-0.045856	0.048721	0.032824	0.0091425	0.036352	0.003601	0.0045361	0.027247	0.0051688	-0.06514	0	-0.02346	0.0004134	0.0046304	0.048478	-0.048332	-0.0051981	-0.059164	-0.040291	0.068977	0.089985	-0.071181	0.0017836	0.06192	0.082295	0.065269	0.085738	0.048786	-0.0079684	0.056597	-0.053777
-0.027609	-0.032035	-0.016359	-0.0070974	-0.064955	-0.12538	-0.030639	-0.020901	0.039753	0.039966	0.051862	-0.030629	0.008757	0.084174	0.11864	0.0047206	0.1057	0.083914	0.070267	-0.029767	0.066058	0.064746	0.0089153	0.015077	0.020511	0.059968	-0.038475	0.042781	-0.032827	-0.02346	0	0.017356	-0.039484	-0.041071	-0.045836	-0.026384	-0.038752	-0.030511	0.034056	0.072796	-0.088367	0.060703	0.097898	0.082679	0.065917	0.10491	0.045771	0.030913	0.099914	-0.018983
-0.029327	0.052871	0.010297	-0.027284	-0.063136	-0.063912	-0.027702	-0.033939	0.012797	0.0053698	-0.035023	-0.11938	-0.028494	0.090332	0.10056	-0.025085	0.050991	0.060786	0.096676	-0.10024	0.030443	0.038994	-0.013052	-0.036289	-0.043118	0.0282	0.10417	0.046971	-0.02152	0.0004134	0.017356	0	0.072115	0.088176	-0.020842	-0.063784	-0.10309	-0.084563	0.11204	0.060236	-0.014173	-0.024095	0.055979	0.052909	0.062136	0.13198	0.02401	0.0042767	0.054383	-0.010376
-0.039099	-0.012381	-0.0014079	-0.020224	-0.097221	-0.078468	-0.020604	-0.027372	0.023416	0.0085673	0.01896	-0.061234	-0.0064634	0.012629	0.097177	0.010065	0.090316	0.061376	0.040312	-0.065573	0.025613	0.029101	-0.01284	0.015881	0.010485	0.0085818	0.0079534	0.0070395	-0.060357	0.0046304	-0.039484	0.072115	0	0.013244	-0.061656	-0.080303	-0.087859	-0.083739	0.053464	0.080771	-0.093868	0.069646	0.13936	0.079885	0.052771	0.14187	0.10229	-0.008473	0.097613	-0.044083
-0.055382	-0.033955	-0.032933	-0.064159	-0.11465	-0.13713	-0.045525	-0.046787	0.025508	-0.0015547	0.020043	-0.066869	-0.0023008	0.049	0.096573	0.012185	0.078188	0.047603	0.070597	-0.05802	0.050703	0.031943	-0.034688	0.027271	-0.028824	0.028522	-0.0023609	-0.011459	-0.047265	0.048478	-0.041071	0.088176	0.013244	0	-0.059423	-0.076523	-0.11345	-0.079476	0.02583	0.081554	-0.13765	0.068559	0.056082	0.054535	0.10721	0.15236	0.08081	-0.0024349	0.1219	-0.065088
-0.073571	0.029164	-0.021818	-0.010613	-0.061211	-0.05189	-0.0038336	0.035678	0.065414	0.0063729	0.063714	-0.033512	0.061662	0.033003	0.079424	-0.040538	0.018129	0.025233	0.096931	-0.096359	0.027887	0.027085	-0.06004	0.0064746	-0.0038428	-0.021911	0.030081	-0.078184	-0.1249	-0.048332	-0.045836	-0.020842	-0.061656	-0.059423	0	-0.0038074	-0.017969	-0.10147	0.0020132	0.056303	-0.035809	-0.010096	-0.016535	0.022647	0.037534	0.085842	-0.006531	-0.025982	0.039825	-0.026943
0.031387	0.061453	0.088783	0.059566	-0.072499	-0.020466	0.007499	0.061279	0.14262	0.079472	0.081554	0.064662	0.098612	0.035931	0.020986	0.02803	0.046476	0.040943	0.041806	-0.022409	0.043968	0.055654	0.078014	0.068175	0.049069	0.03383	-0.023497	0.086324	-0.014765	-0.0051981	-0.026384	-0.063784	-0.080303	-0.076523	-0.0038074	0	-0.023555	-0.022856	-0.059323	0.031491	-0.063541	0.038694	0.073818	0.048944	0.060715	0.0087502	-0.03557	0.033491	0.025159	0.011512
0.025617	0.054797	0.076789	0.0079732	-0.085529	-0.082255	-0.021879	0.012327	0.10885	0.042017	0.037447	0.058934	0.072132	0.091024	0.059166	0.065058	0.049911	0.033769	0.020906	-0.035176	0.0069883	0.026137	0.052747	0.058302	-0.0086126	0.006385	0.0036424	0.12141	0.047277	-0.059164	-0.038752	-0.10309	-0.087859	-0.11345	-0.017969	-0.023555	0	-0.002086	-0.071031	-0.010047	-0.065912	0.0012337	0.039199	0.038527	-0.021767	-0.022085	-0.065425	0.011323	-0.035591	0.072581
0.010495	0.03798	0.085761	0.02215	-0.0051461	-0.082468	0.014978	-0.0094034	0.077377	-0.0020365	-0.023542	0.042532	0.060639	0.0040551	-0.013457	-0.012092	-0.021277	-0.042679	-0.030486	0.0022047	0.018387	0.053236	0.012179	-0.049932	-0.076987	-0.037061	0.014534	0.093584	-0.0041534	-0.040291	-0.030511	-0.084563	-0.083739	-0.079476	-0.10147	-0.022856	-0.002086	0	-0.091407	-0.020719	-0.078083	-0.041518	0.016962	-0.014345	-0.021799	-0.041582	-0.061268	0.025729	-0.061115	0.03335
-0.011145	-0.04394	-0.013151	-0.049324	-0.090746	-0.11117	-0.075127	-0.050911	0.034181	0.0066312	0.039186	-0.057436	0.015738	0.082773	0.13099	0.065782	0.12602	0.070652	0.037057	-0.080598	0.0026345	0.013665	0.012284	0.042103	0.043259	0.024691	0.018152	0.087806	0.029173	0.068977	0.034056	0.11204	0.053464	0.02583	0.0020132	-0.059323	-0.071031	-0.091407	0	0.15461	-0.087445	0.087809	0.15538	0.056196	0.10409	0.15347	0.13695	-0.02513	0.17653	-0.014549
0.038366	0.062332	0.068774	0.015714	-0.014704	0.023098	-0.020843	0.015342	0.036399	-0.0042695	0.033184	-0.018142	0.065365	0.15651	0.13896	0.12761	0.1285	0.10949	0.10982	-0.048334	0.041908	0.023934	-0.027712	0.0080097	-0.011363	0.005266	0.1159	0.076208	0.067418	0.089985	0.072796	0.060236	0.080771	0.081554	0.056303	0.031491	-0.010047	-0.020719	0.15461	0	0.043745	0.051124	-0.045488	0.030505	0.029385	0.081354	0.046013	-0.019074	0.072045	0.074974
-0.016064	0.020178	0.025111	-0.0013375	-0.013	-0.037802	-0.030747	-0.014697	0.0418	-0.042974	0.0034962	-0.010409	0.0093263	-0.00043746	0.020838	-0.030036	0.032341	0.0093046	0.029604	-0.053407	-0.01175	-0.011992	-0.049125	0.018967	-0.050133	-0.0063354	-0.04577	0.042348	-0.062435	-0.071181	-0.088367	-0.014173	-0.093868	-0.13765	-0.035809	-0.063541	-0.065912	-0.078083	-0.087445	0.043745	0	-0.021103	-0.05087	0.010657	0.10516	0.11854	0.012333	0.019468	0.027203	0.0094907
0.0075147	0.051335	-0.00078066	0.024614	0.0097566	-0.0059367	0.014577	0.0052954	0.009369	0.016648	0.012105	-0.047279	0.010473	0.073121	0.063118	-0.031889	0.061572	0.052873	0.11655	-0.027501	0.072406	0.06273	-0.030585	-0.026138	-0.018682	0.0063937	0.11916	0.040216	0.034349	0.0017836	0.060703	-0.024095	0.069646	0.068559	-0.010096	0.038694	0.0012337	-0.041518	0.087809	0.051124	-0.021103	0	-0.0068985	0.031525	-0.0065821	-0.047998	-0.015642	-0.0075676	-0.017439	0.04816
0.0029672	0.017977	0.024289	-0.047455	-0.041415	-0.039633	-0.013018	0.0028973	0.056676	-0.013113	0.019962	0.025953	0.039521	0.15287	0.080014	0.08642	0.093058	0.09099	0.10641	0.008753	0.076741	0.07579	-0.076904	0.049886	0.040827	-0.026798	0.12694	0.024158	0.10892	0.06192	0.097898	0.055979	0.13936	0.056082	-0.016535	0.073818	0.039199	0.016962	0.15538	-0.045488	-0.05087	-0.0068985	0	-0.0069098	0.0074052	-0.022377	0.016518	0.0059169	0.015296	0.096697
0.021252	0.0062805	0.039034	0.022166	-0.013031	0.0048316	0.052323	0.016436	0.08496	0.039568	0.016792	0.046332	0.025821	0.087166	0.038483	0.050843	0.068777	0.061483	0.055678	-0.024573	0.046357	-0.010812	0.11236	0.065364	0.080446	0.033853	0.103	0.070398	0.063828	0.082295	0.082679	0.052909	0.079885	0.054535	0.022647	0.048944	0.038527	-0.014345	0.056196	0.030505	0.010657	0.031525	-0.0069098	0	0.033357	0.016095	0.032474	0.042533	0.048706	0.072297
0.038446	0.041617	-0.0023049	-0.029161	0.045151	-0.05662	-0.051517	-0.041219	-0.025432	-0.07132	-0.047105	-0.037175	-0.0062814	0.062259	0.073176	0.03651	0.063749	0.059459	0.087919	0.00084187	0.039352	0.052468	-0.061629	0.013718	0.0043536	-0.01073	0.08878	0.038267	0.025138	0.065269	0.065917	0.062136	0.052771	0.10721	0.037534	0.060715	-0.021767	-0.021799	0.10409	0.029385	0.10516	-0.0065821	0.0074052	0.033357	0	-0.027661	0.070374	-0.001848	0.005099	0.026906
0.026226	0.078289	-0.0017302	0.010369	0.0019404	-0.031446	-0.0078779	0.011725	0.0010967	-0.010183	-0.020998	-0.085712	0.029748	0.14937	0.13742	0.029598	0.086418	0.080036	0.18323	-0.043643	0.10008	0.086223	0.0058357	-0.031982	-0.0021233	0.090814	0.22372	0.095546	0.062437	0.085738	0.10491	0.13198	0.14187	0.15236	0.085842	0.0087502	-0.022085	-0.041582	0.15347	0.081354	0.11854	-0.047998	-0.022377	0.016095	-0.027661	0	0.076566	-0.017665	0.028679	-0.0015355
0.012248	0.053758	0.024756	-0.024626	-0.056269	-0.058658	-0.016872	-0.015916	0.0056299	-0.021711	-0.019958	-0.079826	-0.0023364	0.095197	0.10198	-0.029907	0.07764	0.067504	0.097099	-0.074612	0.032652	0.040928	-0.041707	0.0058036	-0.032461	0.039028	0.15896	0.067879	-0.011012	0.048786	0.045771	0.02401	0.10229	0.08081	-0.006531	-0.03557	-0.065425	-0.061268	0.13695	0.046013	0.012333	-0.015642	0.016518	0.032474	0.070374	0.076566	0	0.0080836	0.083463	0.018355
0.021168	-0.00476	0.015704	0.039443	0.034228	0.042607	0.034124	0.02864	-0.014306	-0.028769	0.0068979	-0.0070986	-0.0031997	-0.0031542	0.021557	-0.054482	-0.023145	-0.009788	0.044716	0.010861	0.012382	0.011959	0.03491	-0.024526	-0.0084284	0.0010746	0.045415	0.06861	-0.0030446	-0.0079684	0.030913	0.0042767	-0.008473	-0.0024349	-0.025982	0.033491	0.011323	0.025729	-0.02513	-0.019074	0.019468	-0.0075676	0.0059169	0.042533	-0.001848	-0.017665	0.0080836	0	-0.056076	-0.020425
0.050231	0.037429	0.010668	-0.042325	-0.022943	-0.071409	-0.033047	-0.02655	0.025211	-0.033163	-0.016995	-0.039561	-0.0022323	0.11685	0.11639	0.050342	0.098369	0.063726	0.096014	-0.080902	0.027314	0.047478	-0.020774	0.0077509	0.045978	0.0096097	0.1104	0.072108	0.041738	0.056597	0.099914	0.054383	0.097613	0.1219	0.039825	0.025159	-0.035591	-0.061115	0.17653	0.072045	0.027203	-0.017439	0.015296	0.048706	0.005099	0.028679	0.083463	-0.056076	0	0.011099
-0.0075135	0.024889	-1.2506e-05	0.010909	0.0013163	-0.034025	0.0010437	0.10226	0.070689	0.099876	0.11465	0.037135	0.093534	-0.068918	-0.0082794	-0.052012	-0.02961	-0.014086	0.061538	0.006486	0.077037	0.043707	0.11616	0.0061135	0.014379	-0.0083614	0.014003	0.039022	-0.029252	-0.053777	-0.018983	-0.010376	-0.044083	-0.065088	-0.026943	0.011512	0.072581	0.03335	-0.014549	0.074974	0.0094907	0.04816	0.096697	0.072297	0.026906	-0.0015355	0.018355	-0.020425	0.011099	0
0.064511	0.068198	0.064641	0.098496	0.03716	0.15973	0.12193	0.21519	0.10553	0.043757	0.062516	0.15478	0.11681	0.066578	0.029129	0.035537	-0.037549	0.035556	0.11196	0.12601	0.10175	0.066294	0.10574	-0.020548	0.026894	0.026167	0.074441	0.065024	0.052865	0.021599	0.019212	0.020115	0.035044	0.028115	0.046539	0.075278	0.085804	0.062042	0.017325	0.052807	0.054	0.0099953	0.054455	0.065749	-0.043631	-0.039532	0.017874	0.041393	-0.01146	0.071776
0.0085893	0.062707	-0.027754	0.016147	0.0048563	0.053314	0.088877	0.041726	0.10495	0.12336	0.14077	0.052435	0.098149	0.16142	0.11992	0.055058	0.096978	0.13235	0.17172	0.081733	0.15799	0.087378	0.049208	0.076263	0.098145	0.057469	0.1634	0.098638	0.16289	0.022452	0.045902	0.020995	0.046868	0.019866	0.026752	0.076294	0.068872	0.070446	0.083509	0.091192	-0.00056867	-0.007724	0.077896	0.012358	-4.0836e-05	-0.019153	-0.040686	-0.015191	0.056216	0.043945
0.054771	0.086937	0.012652	0.11801	0.044263	0.13202	0.10185	0.15047	0.056242	0.030238	0.069935	0.091632	0.076676	0.077075	0.05688	0.051213	0.027562	0.098817	0.15943	0.15004	0.15981	0.082134	0.056049	-0.00050024	0.03542	-0.01416	0.10268	0.05415	0.069523	0.04109	0.094031	0.0027133	0.035476	0.054719	0.013525	0.097082	0.12025	0.084947	0.04982	0.019143	0.0090763	0.050369	0.014151	0.09345	0.0039754	-0.022574	0.027204	0.051081	0.006858	0.10601
0.043636	0.059064	0.0082042	0.051694	-0.023166	0.0030808	0.065812	0.10691	0.093756	0.08655	0.12147	-0.074226	0.067098	0.067907	0.13435	0.06262	0.02389	0.084395	0.15573	-0.042298	0.12016	0.068442	0.060062	-0.049774	0.037698	-0.018865	0.12021	0.060788	0.056511	0.017814	0.071143	-0.012997	0.053073	0.053274	0.011393	0.068874	0.044321	-0.023258	0.064025	0.089977	0.023459	0.014678	0.062651	0.056482	-0.0037897	-0.01813	-0.016254	-0.036539	0.0062691	-0.021809
0.040822	0.093833	0.097137	-0.0099686	-0.096622	-0.004561	0.045337	0.094633	0.078028	0.016382	4.9044e-05	-0.089371	-0.010469	-0.043257	-0.043393	0.02801	-0.091052	-0.043718	-0.03985	-0.058926	-0.032455	-0.00060963	-0.022144	-0.050763	-0.11529	-0.074872	0.03364	-0.02901	0.022585	-0.032312	0.0044865	-0.11062	-0.074185	-0.032859	-0.060796	-0.033022	-0.014916	-0.082287	-0.045845	-0.002838	-0.049021	0.02252	-0.03661	0.097448	-0.057867	-0.03695	-0.064203	0.032373	-0.055311	0.044856
0.075369	0.039992	0.037366	0.024124	0.024587	-0.054359	0.032718	0.03362	0.13726	0.055128	0.075106	0.018905	0.079831	0.048494	0.028091	0.029963	0.012412	0.03746	0.11742	-0.088186	0.073815	4.9427e-05	0.052915	-0.0058882	0.035706	0.0054757	0.047178	0.032529	0.028504	-0.0051833	-0.014929	-0.027636	-0.01044	-0.0084625	-0.014391	0.035706	0.040279	-0.05856	0.029281	0.017664	-0.02857	-0.050893	0.011201	-0.029091	0.048051	-0.0082346	-0.025652	-0.031862	-0.009741	0.086843
-0.055196	0.020477	-0.07643	0.0083342	-0.078414	0.017997	0.074129	0.083439	0.020742	0.051921	0.077955	0.0031955	0.076928	0.11461	0.091203	-0.010045	0.049614	0.09002	0.13877	0.013563	0.12944	0.075481	0.023609	0.03959	0.011042	0.053572	0.10537	0.017263	-0.020276	0.013023	0.053538	0.0079622	0.013448	0.019485	0.035257	0.049492	0.066943	0.032043	0.015557	0.055297	0.019921	0.070795	0.051854	0.05484	0.03592	0.034312	0.023031	-0.02113	0.027997	-0.05323
-0.0088686	0.047672	-0.021912	0.071028	-0.055076	0.021665	0.039498	0.075767	0.043069	0.082735	0.08906	-0.015573	0.057413	0.098153	0.10896	-0.032863	0.040853	0.086092	0.13482	-0.014083	0.1278	0.063507	-0.025051	-0.04729	-0.001946	-0.019209	0.10678	0.02619	0.0097322	0.014673	0.070146	-0.065617	0.053656	0.043117	-0.005718	0.040175	0.051666	-0.015391	0.041484	0.013436	-0.085142	0.0090974	0.094059	0.058333	0.014051	-0.040654	-0.045324	-0.026375	-0.0026462	0.046423
-0.0045916	0.034373	-0.026767	0.025627	-0.056155	-0.0021537	-0.0091129	0.083818	0.014596	-0.017674	0.085122	-0.051133	0.056112	0.033878	0.11044	-0.043629	-0.010917	0.047873	0.17165	-0.063336	0.090549	0.051806	0.040409	0.01916	0.034388	0.055592	0.10454	0.031014	-0.047402	-0.015417	0.028249	-0.0093307	0.012328	0.036259	0.0092508	0.029367	0.052307	-0.038307	0.11456	0.14405	0.048139	-0.026528	0.051835	0.068303	0.0087032	0.044173	0.029343	-0.036983	0.076932	-0.064165
0.046752	0.091605	-0.021949	0.056435	0.056321	0.070599	0.046508	0.096971	0.050351	0.076187	0.081787	0.06293	0.074193	0.14084	0.081871	0.067607	0.040101	0.099176	0.16392	0.11468	0.16696	0.12727	0.085453	0.017635	0.019407	0.12233	0.18521	0.10327	0.087215	0.080446	0.12224	0.043796	0.075015	0.11268	0.078184	0.15442	0.16213	0.11897	0.08871	0.077666	0.12081	-0.05628	-0.011018	0.072652	0.0090219	0.031205	0.053735	0.028886	0.046127	0.053941
-0.0076078	0.063771	-0.090874	0.026719	0.012398	0.024865	-0.062949	-0.036961	-0.10311	-0.11466	-0.070299	-0.057788	0.015235	0.067153	0.066931	-0.020772	0.011755	0.06044	0.17532	0.027199	0.13937	0.08502	-0.026318	-0.066357	-0.01712	0.093314	0.19723	0.082794	0.012051	0.027277	0.067395	-0.024453	0.024539	0.066576	-0.035228	0.096341	0.086208	0.065704	0.083995	0.047384	0.090991	-0.094718	0.030731	-0.0069948	0.025215	0.018534	0.054375	-0.057872	0.041454	-0.024509
0.01379	-0.0086715	-0.037431	0.0082448	-0.031601	-0.040316	-0.0089313	0.052352	0.045175	0.038127	0.045706	0.0080779	0.040225	0.08583	0.093777	0.045338	0.061101	0.066532	0.061982	0.0048064	0.066276	0.072893	0.042367	-0.0032474	0.084805	0.006305	0.078729	0.047986	0.045419	0.012926	0.041709	0.041499	0.051473	0.075423	0.10369	0.010271	0.050099	-0.0066964	0.071263	0.053665	0.029689	-0.0068239	0.063107	0.10685	-0.010198	0.036855	0.062089	-0.035211	0.013376	-0.027592
0.0077751	0.00908	-0.019223	0.043077	-0.016047	0.058916	0.065812	0.074122	-0.00029583	-0.0047061	0.056138	0.038571	0.013264	-0.0059213	0.015916	0.025781	0.0042681	0.035972	0.11162	0.065055	0.087684	0.033197	-0.024277	0.0099782	0.020114	0.027646	0.011303	-0.018913	-0.012104	-0.021356	0.020396	-0.018128	-0.031601	-0.00308	-0.022406	0.036429	0.084173	0.052195	0.032933	0.03594	0.026122	0.0091035	-0.012698	0.044542	-0.011562	-0.044629	-0.00089976	-0.011064	0.0097153	0.0035959
0.024151	0.037873	-0.035895	0.059292	0.0063286	0.10537	0.065325	0.081255	0.018949	0.041711	0.11365	0.11708	0.078054	0.054053	0.022545	0.072998	0.018928	0.082115	0.10736	0.13737	0.15692	0.050213	0.0039963	0.044506	0.048273	0.039454	0.037035	-0.033992	0.041843	0.014923	0.044469	0.028703	0.00035342	-0.029285	0.0052631	0.048176	0.13079	0.089519	0.025797	0.051309	-0.0052099	0.011846	-0.0011227	0.031202	-0.014396	-0.022558	0.01806	-0.021671	-0.0092373	0.078207
0.046918	0.043628	-0.013933	0.080758	0.04944	0.056026	0.068578	0.021837	0.032662	0.0077164	0.053296	0.070899	0.014469	0.074351	0.04701	0.05071	0.055272	0.084815	0.13674	0.16339	0.12095	0.068474	0.003503	0.074034	0.10823	0.10663	0.052424	0.056485	0.071924	0.073169	0.078988	0.040944	0.048175	0.075666	0.07769	0.097251	0.12326	0.11883	0.067854	0.03484	0.11055	0.0043631	0.051583	0.024552	0.013388	-0.028789	0.059605	0.055447	0.025761	0.11009
0.039297	0.070347	-0.033086	0.044084	0.032399	0.050359	0.076999	0.037973	0.072173	0.046169	0.07897	0.057623	0.045922	0.15848	0.10489	0.073303	0.09367	0.12138	0.16565	0.14967	0.13847	0.091914	0.030658	0.095866	0.13973	0.11503	0.1474	0.11389	0.13786	0.08569	0.086568	0.072488	0.10781	0.094015	0.13086	0.13914	0.12699	0.12279	0.1407	0.089434	0.10124	-0.0080756	0.092963	0.088368	0.021699	-0.014065	0.068618	0.012456	0.077494	0.034877
0.056064	0.094218	0.059525	0.075268	-0.00035068	0.025036	0.080333	0.077366	0.046457	0.035343	0.082784	-0.035173	0.042763	0.10484	0.097284	0.064595	0.060275	0.078888	0.14593	0.041281	0.13284	0.06487	-0.006181	0.018839	0.062733	0.049339	0.096877	0.020037	0.070768	0.00018162	0.058867	-0.078168	0.013461	0.033099	0.052388	0.029241	0.033244	-0.0095204	0.053208	0.0013323	0.047595	-0.05292	-0.0051661	0.053036	-0.077365	-0.1018	-0.056882	-0.0094213	-0.032764	0.098312
0.054139	0.015069	-0.047617	0.0013331	0.067419	0.0050339	0.079431	0.053688	0.07558	0.044075	0.11305	0.1145	0.14531	0.084229	0.030533	0.10124	0.017922	0.063026	0.12093	0.058998	0.14822	0.071179	0.061471	0.028917	0.068038	0.066223	0.064572	0.034346	0.097387	0.074768	0.032664	0.029258	0.056819	0.068255	0.067081	0.051249	0.10452	0.047368	0.05753	0.04956	0.099556	0.047359	0.021855	0.041858	0.025568	-0.015172	0.05189	0.040935	-0.0017695	0.072282
0.054888	0.065301	0.0031533	0.069542	0.088378	0.076538	0.049418	0.024962	-0.020963	-0.005471	0.01563	0.020092	0.012064	0.0071895	-0.0089438	-0.012655	-0.038648	-0.0095921	0.081101	0.074286	0.087089	0.05749	0.05443	0.042591	0.026815	0.034268	0.043926	0.051893	0.047433	0.017426	0.030569	0.045666	0.031548	-0.0026596	0.061215	0.090896	0.11277	0.10226	0.040925	0.11002	0.089139	0.043246	0.082748	0.15212	0.047504	0.030142	0.038274	-0.051875	0.053063	0.044293
0.035708	0.041689	0.0043428	0.063731	0.0077871	0.082245	0.022738	0.011012	0.016858	0.013056	0.012875	-0.0068805	-0.0012183	-0.0090014	-0.006996	0.019666	-0.0080982	0.0017149	0.04815	0.010166	0.010226	0.034855	-0.0049257	0.0063408	0.027393	0.044957	0.015162	0.029164	0.041635	0.045051	0.037211	0.038953	0.051569	0.015342	0.015641	0.065796	0.056952	-0.00052762	0.067163	0.012348	0.034227	0.022321	-0.01207	0.0044665	0.0023372	-0.023433	0.039315	0.074202	-0.034063	0.035366
0.0054003	0.020282	-0.010119	0.028271	0.068867	0.040233	-0.0091404	-0.025068	-0.009823	-0.028701	-0.024087	-0.0072922	0.020268	0.10198	0.074062	0.045496	0.054895	0.04728	0.11251	0.043045	0.078041	0.11074	0.0070169	-0.020411	0.014287	0.03139	0.1208	0.056748	0.0766	0.057786	0.097655	0.070256	0.12169	0.10378	0.02058	0.10845	0.080268	0.015083	0.15461	0.041931	0.08203	0.047746	-0.0041075	-0.034523	-0.030732	-0.054288	0.039222	0.094146	0.013875	0.045647
0.034765	0.071852	-0.048483	0.02299	0.075688	0.028774	-0.019712	-0.0011341	-0.019365	-0.041571	0.0019326	-0.022892	0.014346	0.13514	0.11406	0.07292	0.1136	0.10434	0.13037	0.018548	0.10126	0.070697	0.0048353	0.034319	0.03763	0.12569	0.12549	0.082344	0.088788	0.073336	0.0663	0.048771	0.089304	0.11295	0.091647	0.087386	0.053647	0.023229	0.1367	0.11646	0.17762	-0.031737	-0.013401	0.037288	0.015189	-0.025539	0.068942	0.065501	0.042214	0.055638
-0.016333	0.078269	0.08319	0.063212	-0.021096	0.072868	0.067807	0.069689	0.036493	-0.0088196	-0.020794	0.0089881	-0.00079657	-0.045363	-0.019546	-0.036634	0.00030766	0.02898	-0.026505	-0.027663	-0.025956	-0.012368	-0.019282	-0.06391	-0.080598	-0.088081	-0.086789	-0.058579	-0.071195	-0.11941	-0.079221	-0.18992	-0.14579	-0.10668	-0.1132	-0.06392	-0.10068	-0.056407	-0.10339	-0.13346	-0.094858	-0.041224	-0.12059	-0.058912	-0.14991	-0.19292	-0.14733	0.0087979	-0.17361	0.038116
0.08262	0.19311	0.18589	0.11421	0.031145	0.15158	0.1386	0.19008	0.15732	0.11161	0.055083	0.13865	0.12282	0.011591	0.023927	-0.014009	0.027243	0.061364	0.031093	0.014855	0.047825	0.028333	0.058274	0.015641	-0.024541	-0.031073	-0.068178	-0.05984	-0.10217	-0.11841	-0.094658	-0.1996	-0.14129	-0.11675	-0.078457	-0.036846	-0.036144	-0.021797	-0.1196	-0.11641	-0.099916	-0.079513	-0.12403	-0.045339	-0.12033	-0.14622	-0.18288	0.010256	-0.15472	0.090982
0.043324	0.07191	0.055471	0.092426	0.077081	-0.0095496	0.10167	0.051895	0.091086	-0.006895	0.027989	0.10977	0.12065	0.071958	0.033399	-0.0021199	-0.029123	0.013446	0.093782	0.15768	0.1316	0.075184	0.067099	-0.13655	-0.0048805	-0.039061	0.08671	0.12152	0.053353	0.063487	0.04417	-0.052265	0.034869	0.059128	-0.034725	0.083204	0.071339	0.10498	-0.010758	-0.023841	0.022178	-0.093964	-0.010045	-0.024486	-0.018712	-0.12853	-0.025802	0.009117	-0.036466	0.068404
0.027787	0.11605	0.07674	0.086337	0.050048	0.088864	0.048519	0.036774	0.020308	-0.037563	-0.041606	0.0020853	-0.0089193	-0.039963	0.02135	-0.063642	0.036978	0.052406	0.030656	0.035742	0.018161	0.050499	-0.0055403	-0.010153	-0.024111	-0.044337	-0.060436	-0.016243	-0.070642	-0.074081	-0.024414	-0.1388	-0.12448	-0.087492	-0.054081	-0.046104	-0.0763	-0.025013	-0.055271	-0.085088	-0.034629	0.029243	-0.044985	-0.0404	-0.062001	-0.11994	-0.096264	0.038359	-0.10402	0.065792
-0.0035308	0.097897	0.061527	0.05499	-0.0066787	0.044263	0.057449	0.020722	0.038844	0.00025255	-0.0019152	-0.024724	-0.026763	-0.0061335	0.03751	-0.034518	0.083761	0.083582	0.036114	0.016332	0.011964	0.03711	-0.015199	0.010882	-0.012127	-0.03037	-0.025286	-0.021325	-0.06633	-0.068996	-0.0116	-0.093369	-0.062702	-0.040317	-0.035783	-0.030943	-0.079567	-0.051461	-0.0044557	-0.046273	-0.028166	0.05133	-0.019457	0.0006285	-0.03234	-0.053167	-0.043214	0.031762	-0.044644	0.039225
-0.0068747	-0.022953	-0.047849	0.03488	0.083025	0.014124	-0.0078921	-0.045122	-0.0042312	-0.038379	0.014495	0.065301	0.016846	0.012931	-0.0038874	0.051702	0.028737	0.067849	0.053641	0.11569	0.04978	0.025875	0.039017	0.059335	0.049181	0.078661	-0.027179	0.054853	0.041299	0.045185	0.038026	0.0098685	0.007304	0.030281	0.038805	0.048164	0.12149	0.1027	0.010145	0.018342	0.1297	-0.032201	-0.05169	-0.034655	-0.013268	-0.042908	0.056939	0.089236	-0.027106	0.064415
0.0062289	-0.023119	-0.081542	0.03746	0.070288	0.05273	0.01487	-0.0045857	-0.030034	-0.075752	-0.0042961	0.085523	0.0022783	0.00060373	-0.022166	0.002215	-0.016275	0.054429	0.078074	0.15331	0.11216	0.049858	0.022978	-0.011887	0.041245	0.028194	-0.0112	0.039354	0.020781	0.013214	0.025009	-0.012018	-0.0083112	0.025002	0.023793	0.03226	0.14063	0.10776	0.010557	0.015292	0.081314	-0.037462	-0.030433	-0.0017853	-0.039485	-0.081597	0.00087581	0.066792	-0.052884	0.036204
0.10396	0.039929	0.043388	0.068297	0.12802	0.069672	0.080353	0.068812	0.093372	0.068546	0.13764	0.15715	0.084411	0.095221	0.05534	0.17894	0.093526	0.11862	0.10872	0.14471	0.11112	0.062511	0.076491	0.11235	0.11724	0.12665	0.066366	0.10817	0.13481	0.12035	0.11033	0.063288	0.069333	0.083539	0.11743	0.1291	0.12389	0.11516	0.041125	0.037528	0.15046	0.053418	0.077419	0.14336	0.039333	0.014197	0.067707	0.073082	-0.0087986	0.14791
0.072497	-0.031931	-0.061161	0.0050846	0.10568	0.04299	0.023034	-0.026928	0.0090097	0.02738	0.11564	0.083414	0.029954	0.03572	0.0028149	0.097983	0.064336	0.099646	0.08795	0.11152	0.076823	0.081954	0.03365	0.027233	0.063816	0.093804	0.011423	0.068602	0.082578	0.075742	0.056245	0.04322	0.010972	0.05152	0.10591	0.085758	0.070581	0.076827	0.041465	0.05413	0.15395	0.04534	-0.0089632	0.070615	0.023963	0.0064674	0.059417	0.11196	-0.017576	0.066054
0.085601	0.027584	-0.074265	0.0050052	0.080558	0.032196	0.014054	0.018765	0.037996	0.00078156	0.083218	0.10619	0.094041	0.010127	-0.018158	0.05844	-0.013324	0.027661	0.061438	0.058374	0.11157	0.028569	0.038102	-0.012553	0.047345	0.046664	0.021996	0.090217	0.064544	0.043645	-5.928e-05	0.023322	0.027591	0.038028	0.047979	0.055401	0.074646	0.032475	0.014822	0.071915	0.093681	-0.0012426	0.091643	0.05943	0.041697	-0.021368	0.030265	0.085557	0.0064071	0.071592
0.008272	-0.064635	-0.0074863	0.06709	0.080214	0.00070326	-0.016909	-0.06836	-0.024824	-0.096134	-0.0051515	0.040991	-0.011048	-0.016493	-0.0046578	0.075919	0.014796	0.061901	0.030844	0.074448	0.03528	0.04066	0.014195	-0.0081106	0.01803	0.012123	-0.048437	0.068328	0.045993	0.031127	0.043753	-0.021686	-0.031752	0.0019205	0.073591	0.01757	0.032113	0.031299	-0.020063	-0.0025873	0.10142	-0.0072333	-0.061282	-0.016481	0.0019338	-0.073906	0.02498	0.055434	-0.069175	0.019281
0.019074	-0.023812	0.0035454	0.065177	0.070095	0.043584	0.0098897	-0.023821	-0.012012	-0.057752	0.0053128	0.068251	-0.015122	-0.012808	-0.013002	0.097447	0.038082	0.072192	0.028096	0.092192	0.038538	0.034725	0.021969	0.033019	0.024358	0.011936	-0.045577	0.049112	0.058	0.044348	0.058159	-0.030052	-0.019297	0.03169	0.051434	0.046884	0.061795	0.060028	-0.018037	-0.012981	0.089202	0.021477	-0.078647	-0.013045	-0.042179	-0.095113	0.04014	0.079522	-0.065265	0.053285
0.053352	0.020014	0.030285	0.084736	0.091904	0.077828	0.047367	-0.010304	0.012697	-0.016136	0.064831	0.09623	0.031547	0.016308	0.013922	0.080932	0.057915	0.09778	0.051127	0.12567	0.046919	0.047452	0.08453	0.068145	0.081406	0.058991	-0.0091184	0.079073	0.073072	0.04248	0.046082	-0.017155	-0.057531	0.026324	0.089613	0.05912	0.10934	0.099323	-0.0053571	0.0040117	0.10088	0.0076237	-0.036191	-0.019828	0.0061412	-0.018835	0.050593	0.082935	-0.046851	0.088884
0.051878	0.074838	0.041821	0.12055	0.047101	0.088042	0.087909	0.025327	0.067204	0.0067282	0.054736	0.053374	0.054936	0.015444	0.040626	0.014468	0.06616	0.09104	0.09041	0.045315	0.08539	0.071708	0.043214	0.028473	0.051191	0.017723	-0.016553	0.034148	-0.0045036	-0.021312	-0.017569	-0.10224	-0.054217	-0.025571	0.03714	-0.009426	0.018117	0.022407	-0.012458	-0.017468	0.021701	-0.072415	-0.058034	-0.028301	-0.035022	-0.11062	-0.059658	0.062389	-0.093391	0.071105
0.040193	0.020015	0.0027672	0.030596	-0.019013	-0.031871	-0.0031526	-0.036013	0.011223	0.011111	0.04427	0.0082908	0.035761	0.11995	0.072896	0.094641	0.11112	0.074663	0.067301	0.035945	0.060236	0.031842	0.035414	0.074251	0.10831	0.057076	0.081474	0.085958	0.071172	0.082809	0.096532	0.086346	0.067559	0.084906	0.10491	-0.0033914	0.01029	-0.0022143	0.11187	0.099796	0.037281	0.047884	0.066656	0.069433	0.026582	0.077853	0.11118	0.05694	0.051457	0.043738
0.045617	0.062209	0.052924	0.08764	0.11594	0.1075	0.090292	0.099617	0.038242	-0.019478	0.033922	0.11383	0.029281	0.076771	0.034903	0.088129	0.070807	0.089246	0.096236	0.12707	0.10973	0.068807	0.065204	0.045196	0.059906	-0.015068	0.031934	0.054167	0.083741	0.074168	0.069888	-0.015971	0.025979	0.066587	0.042352	0.059826	0.071363	0.081847	0.026124	-0.024237	0.061713	-0.0097572	-0.035073	0.03797	-0.052012	-0.0938	0.018017	0.092606	-0.033756	0.099192
0.016296	0.022941	-0.0066245	0.054131	0.067877	0.021482	0.029142	0.0059056	0.04897	-0.02257	0.033562	0.087495	0.064798	0.022794	0.01581	0.043538	0.025493	0.052718	0.043604	0.080373	0.057276	0.046487	0.089531	0.015829	0.053086	0.029752	0.016675	0.10394	0.047705	0.043637	0.036504	-0.045049	-0.034611	0.022578	0.0064726	0.037143	0.067754	0.074499	-0.039166	-0.033932	0.076032	-0.094734	-0.065726	-0.072878	-0.040878	-0.082833	0.026477	0.054736	-0.087784	0.061799
-0.034881	-0.073429	-0.045004	-0.025996	-0.011295	-0.022915	-0.064578	-0.076212	-0.043895	-0.067201	0.00633	0.004612	-0.035952	-0.030471	-0.035736	0.046748	0.0039373	0.015828	0.0080813	0.010306	-0.0070927	-0.031054	-0.036429	0.028693	0.027833	-0.017085	-0.069697	-0.029712	-0.0078493	-0.053104	-0.017487	-0.037935	-0.045567	-0.04947	0.049385	0.013625	-0.0018485	-0.021279	-0.066194	-0.035691	0.02439	-0.03158	-0.085569	0.023036	-0.062636	-0.060434	-0.030312	0.027058	-0.077562	0.0010748
-0.012477	-0.053859	0.011161	-0.016756	-0.0037474	-0.028847	-0.052019	-0.064487	-0.060659	-0.042533	-0.019237	-0.03338	-0.042111	-0.084706	-0.068365	-0.010652	-0.037584	-0.04266	-0.015787	-0.0038645	-0.03392	-0.0030726	-0.0040648	-0.0051278	-0.0090884	-0.02414	-0.10817	-0.022474	-0.044673	-0.050684	-0.023515	-0.055397	-0.070448	-0.087929	-0.0004522	0.035096	-0.027466	-0.025817	-0.044854	-0.053486	0.022167	0.020314	-0.05322	0.041039	-0.021841	-0.046829	-0.017007	0.013336	-0.058303	-0.022655
-0.064009	-0.080048	-0.040359	-0.038752	0.017606	-0.0078259	-0.067933	-0.065692	-0.069127	-0.077059	-0.021343	0.028275	-0.033215	-0.013096	-0.042809	0.07294	0.051776	0.026399	-0.011318	0.032458	-0.027526	-0.0079005	-0.039234	0.077932	0.059123	0.021423	-0.071529	-0.045063	0.014578	-0.0047249	0.01299	-0.0012348	-0.0081685	0.0015398	0.025434	0.061407	0.045594	-0.0051112	-0.03206	-0.0071147	0.0087635	0.019894	-0.11649	-0.026142	-0.07321	-0.039034	0.018816	0.086928	-0.079943	0.001756
-0.028956	-0.057795	-0.07682	-0.076742	0.0037579	-0.043371	-0.085075	-0.092642	-0.06087	-0.097418	-0.044067	-0.0081592	-0.047863	-0.020367	-0.023605	0.025152	0.023033	0.014491	0.010494	-0.022573	-0.042124	-0.0055449	-0.035289	0.0039572	0.024032	0.015088	-0.056026	0.027478	-0.0078071	-0.017945	-0.0025588	-0.011529	-0.018217	0.0056453	0.02962	0.029683	-0.011535	-0.055427	-0.0053496	-0.012721	0.053187	0.0069767	-0.041084	-0.021691	0.0042756	-0.030676	0.03827	0.026908	-0.077543	-0.050827
0.028187	0.026307	0.030242	0.076753	0.056558	0.05827	0.015717	-0.006811	-0.019497	-0.0031333	0.060587	0.0477	0.026756	-0.0059012	0.015364	0.0524	0.033648	0.029991	0.061844	0.080845	0.064211	0.036842	0.034322	0.032068	0.078873	0.053017	-0.018697	-0.020827	0.011004	0.0092001	0.050258	0.030773	0.02721	0.026306	0.054804	0.062029	0.058481	0.021427	0.017995	0.028704	0.060314	0.0091901	-0.068529	-0.021104	-0.023954	-0.012815	0.015293	0.085321	-0.039185	0.018142
0.053784	0.029291	-0.016345	-0.041314	0.007038	-0.041666	-0.036686	-0.041608	-0.009736	-0.033399	-0.00092209	-0.00063567	-0.0042471	0.08325	0.072744	0.085597	0.092397	0.062696	0.081821	-0.017017	0.0053528	0.025367	-0.008519	0.041278	0.067085	0.056532	0.062657	0.083554	0.072236	0.072554	0.08522	0.077417	0.096017	0.1057	0.083228	0.053813	0.0011882	-0.027324	0.11296	0.087299	0.099303	-0.0039652	0.0027888	0.050502	0.024221	0.026794	0.11043	0.0079636	-0.025827	0.012315
-0.0079814	-0.022353	0.016794	0.049366	0.098097	0.017654	0.0018922	0.01057	0.018295	0.020729	0.08015	0.071193	0.046695	0.033503	0.0042357	0.096185	0.064376	0.11388	0.091604	0.10655	0.050092	0.085652	-0.01308	0.069875	0.043817	0.036753	-0.046274	0.0016539	0.025078	0.011536	0.035101	-0.032137	-0.032833	-0.0084353	0.039529	0.060684	0.09974	0.10787	0.0048011	0.0084178	0.10525	0.011879	-0.007093	0.030464	-0.022215	-0.0069605	0.034267	0.094252	0.0074275	0.079509
-0.021389	-0.015453	-0.0010498	0.062853	0.082574	0.0048872	-0.039653	-0.01877	-0.0019619	-0.0046098	0.058799	0.062536	0.026114	0.018662	0.013001	0.09684	0.047983	0.079772	0.054445	0.078327	0.0067093	0.051135	0.0023505	0.074604	0.064494	0.031841	-0.067496	-0.0087793	0.011868	0.01588	0.026135	-0.032071	-0.026823	-0.010954	0.012634	0.063681	0.085917	0.081224	0.018461	0.015761	0.11677	-0.00241	-0.044573	0.011176	-0.018554	-0.0099116	0.033662	0.11211	-0.010891	0.068616
-0.011098	-0.039007	-0.014263	0.0056066	0.087181	0.0047458	-0.043357	-0.022915	-0.049223	-0.02962	0.038029	0.049825	0.010837	-5.6164e-06	-0.027311	0.073549	-0.00077114	0.0035968	0.029178	0.091063	0.027744	0.038663	-0.020469	0.024637	0.035153	0.039491	-0.012374	0.00083566	0.052215	0.019108	0.04287	0.017293	0.0073737	0.023445	0.042799	0.050516	0.085912	0.090087	0.015542	0.042816	0.10689	0.011473	-0.022686	0.057655	-0.028058	-0.028396	0.044744	0.048113	-0.02817	0.026091
-0.00198	0.023248	0.0036035	0.028365	0.12363	0.011367	-0.053316	-0.025476	-0.031203	-0.026682	0.057051	0.074453	0.042521	0.016295	0.0090943	0.07823	0.026441	0.050167	0.033295	0.092487	0.047529	-0.0055433	0.015374	0.059356	0.0533	0.033245	-0.045647	-0.0017557	0.021644	0.0013318	0.038144	-0.03299	-0.019884	-0.013997	0.041188	0.063451	0.080717	0.1014	-0.00025113	0.033838	0.10673	-0.038251	-0.0894	-0.01014	-0.020646	-0.012525	0.042533	0.025378	-0.039201	0.061281
0.015557	0.064079	0.012551	0.058467	0.11616	0.07984	0.030439	0.021004	-0.0014277	-0.0048395	0.085846	0.065157	0.05944	0.075519	0.043663	0.10034	0.064224	0.091289	0.099361	0.13088	0.093453	0.046664	0.0045009	0.057146	0.080893	0.052968	0.082905	0.024128	0.10836	0.070494	0.11735	0.041664	0.025819	0.052255	0.07502	0.12614	0.13568	0.12456	0.069114	0.015218	0.14085	0.053529	-0.043618	0.068848	-0.023842	-0.0016132	0.07717	0.069646	-0.0030501	0.11276
-0.049407	0.033411	-0.048422	0.0026634	0.071868	0.0014212	-0.044218	-0.031703	-0.036106	-0.026423	0.02042	0.016254	0.044315	0.076216	0.074852	0.08349	0.080375	0.098226	0.091263	0.059657	0.071263	0.037806	-0.069881	0.049773	0.047479	0.030936	0.030058	-0.045403	0.035324	0.012804	0.053459	-0.00088158	0.015654	0.00099149	0.002641	0.051106	0.063485	0.075432	0.049602	0.0035438	0.10441	-0.027938	-0.13924	-0.035756	-0.03844	-0.040484	0.0063907	0.050192	-0.051768	0.014893
-0.044243	0.0056518	-0.063183	-0.012894	0.025627	-0.06083	-0.048895	-0.047656	-0.013413	-0.075697	-0.043334	0.0064611	0.021122	-0.056963	-0.021922	-0.022379	0.012767	0.005628	0.013656	0.050755	0.027241	0.030561	0.028194	-0.01395	-0.01175	-0.053691	-0.057196	0.071411	-0.026102	-0.054755	-0.019431	-0.060924	-0.052205	-0.043647	-0.088554	-0.022523	0.043362	0.065815	-0.039538	-0.022436	0.08006	-0.07237	-0.074647	-0.075733	0.0054751	-0.064386	-0.036718	0.070735	-0.061769	-0.0465
0.031635	0.07614	0.011427	0.041994	0.12237	0.047939	0.046484	0.022816	0.071232	0.036484	0.050538	0.12547	0.073439	0.093921	0.063902	0.083166	0.10081	0.10897	0.11371	0.16992	0.11103	0.10578	0.057309	0.11187	0.098266	0.12944	0.071508	0.065805	0.071329	0.072398	0.049472	0.032451	0.05556	0.054093	0.052219	0.10851	0.14507	0.15439	0.068862	0.028208	0.093321	-0.027082	-0.056267	-0.025495	-0.049779	-0.035768	0.043114	0.10328	0.0002053	0.098651
-0.02363	-0.021338	-0.060803	-0.01202	0.045267	-0.0065695	-0.069455	-0.052036	-0.058465	-0.052298	-0.0033557	0.022956	-0.016383	0.037001	-0.009526	0.078055	0.045078	0.041619	0.029065	0.031972	-0.014712	0.014418	0.01953	0.080197	0.040607	0.11794	0.0046105	0.050616	0.061384	0.040801	0.057091	0.045533	0.057906	0.042601	0.08395	0.084546	0.078494	0.05871	0.034241	0.044376	0.13463	0.016811	-0.044765	-0.013068	-0.01486	0.011569	0.097613	0.095946	-0.024416	0.026694
-0.017693	-0.067438	-0.10152	-0.039045	0.060343	-0.0050066	-0.07589	-0.086903	-0.063272	-0.073362	0.0010073	0.050555	0.0038942	0.058353	-0.0055262	0.056298	0.019377	0.050843	0.059356	0.12334	0.067117	0.053047	-0.011437	0.045716	0.073346	0.048734	0.05932	0.093393	0.097182	0.035728	0.064065	0.089762	0.067716	0.048414	0.047177	0.099171	0.13208	0.14389	0.062989	0.053621	0.12288	0.030997	0.026091	0.046436	-0.030087	0.0056685	0.096559	0.091065	0.02563	0.023542
-0.0016896	-0.010974	-0.05555	-0.038364	0.020202	-0.012344	-0.041487	-0.025378	0.0047153	-0.052414	0.0016574	0.051021	0.009068	0.073144	0.006201	0.037234	0.02317	0.048797	0.082815	0.10464	0.03445	0.085653	-0.025044	0.042876	0.051616	0.045239	0.085871	0.073887	0.093528	0.046417	0.065477	0.079083	0.087265	0.057039	0.033507	0.085533	0.078443	0.11661	0.10554	0.001106	0.073386	0.030785	-0.0095221	-0.0026297	-0.013462	0.0094944	0.055692	0.068473	0.0093921	0.063296
-0.0058469	-0.052451	-0.09952	-0.025539	0.078159	-0.0011188	-0.074633	-0.10579	-0.10326	-0.060929	-0.022435	0.0048534	-0.023552	0.026018	-0.0027403	0.037398	0.030454	0.036733	0.052858	0.036688	0.030789	0.025714	-0.01996	0.037551	0.04345	0.047809	0.02088	0.021353	0.029651	0.017884	0.036722	0.0054837	0.0083	0.021987	0.0056024	0.089674	0.074079	0.073476	0.021688	0.010327	0.11121	-0.056348	-0.053818	-0.039874	-0.075864	-0.048483	0.024603	0.088676	-0.026823	0.014866
0.031589	-0.013608	-0.080333	-0.024298	0.064592	-0.0095771	-0.073772	-0.091406	-0.073881	-0.074338	-0.0038086	0.0060637	-0.010343	0.037234	0.0055619	0.030866	0.027066	0.032157	0.073689	0.060177	0.037846	0.040955	-0.082872	0.012118	0.019694	0.057273	0.0039578	-0.0077005	0.050092	0.035685	0.0073371	-0.0045697	0.015792	0.025393	-0.013377	0.073558	0.059291	0.049039	0.032941	-0.027228	0.083566	-0.047332	-0.08659	0.0002212	-0.017031	-0.066403	0.022534	0.069463	-0.041323	0.036999
0.061443	0.057105	0.021578	0.0054015	0.078412	0.023591	-0.038266	0.0022162	0.0075518	-0.029383	0.027512	0.056508	0.036227	0.093081	0.039163	0.078777	0.053661	0.056139	0.090753	0.073317	0.048045	0.066036	-0.099564	0.040036	-0.016595	0.07552	0.03672	-0.034153	0.055791	0.015492	0.017224	0.015386	0.0047937	0.0025188	-0.00074221	0.077566	0.037084	0.045347	0.035875	-0.045738	0.13628	0.028924	-0.12551	0.054633	0.0225	0.024612	0.02199	0.041277	-0.033203	0.079308
0.046279	0.033949	-0.039771	0.05267	0.11671	0.051566	0.024471	-0.02785	0.012027	0.00085689	0.042472	0.059961	0.047185	0.069592	0.030081	0.063455	0.046987	0.071176	0.11167	0.13791	0.10873	0.075252	0.043611	0.034827	0.039562	0.0806	0.093482	0.070694	0.093194	0.081809	0.06936	0.02911	0.06064	0.065518	0.080655	0.075139	0.119	0.13344	0.092807	0.035114	0.1275	-0.071308	-0.0088459	0.022596	-0.004783	-0.016705	0.047689	0.081351	0.025326	0.098622
0.070969	0.10886	0.058218	0.038038	0.13543	0.082184	0.014749	0.010787	-0.0041615	-0.034413	0.041731	0.072083	0.056041	0.12592	0.040147	0.13485	0.064463	0.10999	0.13085	0.14282	0.14241	0.09421	-0.0062462	0.037585	0.036024	0.083952	0.14988	0.068582	0.12148	0.087746	0.09412	0.036751	0.066674	0.085214	0.025057	0.13383	0.10519	0.1326	0.087234	0.0021719	0.067561	-0.027573	-0.058014	0.036451	-0.028664	-0.020603	0.033143	0.066707	0.011036	0.14981
0.020418	0.023146	0.017924	0.050868	0.052329	-0.006249	-0.02242	-0.026694	-0.018071	0.004332	0.031053	-0.0011391	0.032923	0.098583	0.080783	0.11347	0.089329	0.09918	0.099983	0.039003	0.050126	0.044099	0.051863	0.064018	0.033474	0.11693	0.090433	0.08244	0.066663	0.090052	0.10708	0.067202	0.031999	0.11672	0.14655	0.095628	0.075149	0.056196	0.094832	0.10557	0.19324	0.0047876	0.0091427	0.05091	-0.018176	0.060402	0.12875	0.10455	0.07653	0.048539
0.0019721	-0.010448	-0.074594	-0.0052812	0.015818	-0.019622	-0.041964	-0.05963	-0.071599	-0.041672	-0.028619	-0.036179	-0.036516	0.019988	0.016572	-0.049417	-0.0052085	0.0028255	0.037393	0.029536	0.063168	0.054057	0.063182	0.012236	0.0052644	0.020697	0.08489	0.087704	0.0012911	-0.0056021	0.053554	0.018296	0.0018596	0.0049479	0.086709	0.049619	0.023533	0.053277	0.018936	0.028508	0.061152	-0.016957	0.066903	0.079675	0.05295	0.057185	0.037278	-0.033689	0.033544	-0.077885
0.097685	0.11174	0.020465	0.037502	0.095226	0.030389	-0.012712	-0.0080757	-0.002048	0.0088481	0.064001	0.05843	0.035113	0.11568	0.063215	0.10094	0.085023	0.093518	0.13227	0.10077	0.10646	0.087325	0.041583	0.10096	0.045231	0.097542	0.10184	0.047154	0.069484	0.052672	0.089288	0.021641	0.009455	0.041417	0.076408	0.13184	0.087014	0.11299	0.059126	0.036184	0.15281	0.017488	-0.029679	0.070085	-0.0075795	0.005464	0.056504	0.1038	0.011058	0.08491
0.0079606	0.054733	-0.027745	-0.033551	0.067626	-0.0023262	-0.041781	-0.0459	-0.029121	-0.059304	0.0012675	-0.0048756	0.01072	0.1151	0.055856	0.062038	0.061287	0.06057	0.12272	0.05004	0.08932	0.08039	-0.021731	0.040848	-0.013345	0.053591	0.13902	0.057911	0.086687	0.029297	0.056038	0.023407	0.026842	0.03531	0.020109	0.091867	0.06582	0.085933	0.056223	0.010234	0.11483	-0.012441	-0.081125	0.013136	-0.012468	-0.016892	0.065225	0.063691	-0.00050325	0.036953
-0.0043903	0.064941	-0.035618	-0.0047535	0.055203	-0.014593	-0.033728	-0.011363	-0.012258	-0.068101	0.0082592	0.0047844	0.054954	0.11023	0.096785	0.03624	0.069866	0.066901	0.14176	0.05889	0.099816	0.0914	-0.045317	0.038657	0.0077562	0.045491	0.14069	0.037637	0.035271	0.018325	0.031905	0.016357	0.026151	0.020009	0.068506	0.083408	0.08546	0.088032	0.063762	0.016571	0.16626	-0.016051	-0.086683	0.0040127	0.018059	-0.013284	0.040759	0.046976	0.011728	0.025259
0.042976	0.064635	0.054381	0.036417	-0.0011815	-0.04196	0.049573	0.10456	0.079808	0.02015	0.055371	0.074802	0.12544	-0.073033	-0.043861	-0.035549	-0.066138	-0.02836	0.032604	0.0096455	0.032056	0.0089159	0.082676	-0.073608	-0.028027	0.025152	-0.061671	0.02725	-0.083133	-0.10098	-0.11574	-0.12503	-0.090188	-0.067805	-0.040382	-0.048236	0.020477	-0.0035924	-0.096445	0.024347	0.046984	-0.043938	-0.0085325	-0.011087	-0.072882	-0.10626	-0.07993	0.020784	-0.10138	-0.040419
0.1009	0.083464	0.12363	0.097635	0.092854	0.087828	0.0021853	0.0057548	0.041412	0.031367	0.075142	0.10977	0.082488	0.052795	0.049007	0.087433	0.043075	0.078333	0.038684	0.083573	0.058286	0.040707	0.073346	0.023469	0.035313	0.044223	0.03868	0.11002	0.05465	0.060064	0.07289	0.0032813	0.016158	0.031381	0.075084	0.10684	0.10728	0.091944	-0.0076929	0.048081	0.05293	0.048855	0.028874	0.11752	0.030384	0.014011	0.046109	0.00090289	0.0082551	0.099262
0.063805	0.026168	0.071474	0.10788	0.098862	0.013061	-0.0030573	-0.036264	0.010552	-0.028086	0.047116	0.054732	0.069616	-0.0035619	0.032037	0.059904	0.024785	0.073202	0.043008	0.055683	0.054851	0.080015	0.036482	0.0022412	0.018994	0.040804	-0.024436	0.095858	0.013879	0.04042	0.050802	-0.043036	-0.015026	0.014272	0.068157	0.028555	0.025258	0.0092054	-0.013669	0.0088227	0.070433	0.030764	-0.015904	0.063364	0.018641	-0.066145	0.020257	0.051432	-0.047465	0.060152
0.0072998	-0.034322	0.045317	0.076371	0.032393	-0.032362	-0.014598	-0.012919	0.00072972	-0.0301	-0.0092925	0.015725	0.017392	-0.064567	-0.049657	-0.020188	-0.040803	0.014881	-0.033281	0.0027037	-0.030556	-0.0077081	0.0052243	-0.13036	-0.076316	-0.033075	-0.053653	0.068381	-0.036145	-0.036971	-0.0087497	-0.10791	-0.077001	-0.042652	-0.03255	-0.019201	-0.025717	-0.015823	-0.078188	-0.042687	1.0542e-05	-0.00093945	-0.017655	0.014423	-0.031558	-0.13773	-0.040058	-0.020158	-0.10637	0.025987
0.030862	-0.0040001	-0.046074	-0.012329	0.070679	-0.015357	-0.015916	0.0019972	-0.016468	-0.06896	0.047616	0.026507	0.024121	-0.022637	0.0082867	-0.0002096	0.00028281	0.024919	0.080278	0.0495	0.034224	0.039977	0.011702	0.016441	0.040854	0.0090733	-0.011042	0.016756	0.00011593	0.041644	-0.0007475	0.040911	0.015104	0.026183	0.042145	0.070906	0.074753	0.033179	0.021078	0.053003	0.088569	0.00030299	0.036938	0.0064246	0.075951	0.023097	0.065264	0.018105	0.041616	0.0043441
0.052612	0.0088765	0.06612	0.052241	0.097009	0.032382	0.067966	0.090068	0.059148	0.032678	0.071545	0.11239	0.077421	-0.0093542	-0.013637	0.027382	-0.027073	0.028248	0.048479	0.057091	0.032101	0.050971	0.11941	0.008106	0.047332	0.055307	0.014949	0.06326	0.014312	-0.019822	-0.020707	0.0052886	-0.028919	-0.039866	0.016229	0.053033	0.067942	0.041897	-0.068455	0.040476	0.01541	0.020949	0.038967	0.020582	0.0082013	0.013342	0.017289	0.01224	-0.030904	0.052259
0.078415	0.045043	0.12945	0.093562	0.070654	0.048055	0.10415	0.087384	0.036841	0.021346	0.078567	0.13457	0.052762	0.053483	0.018041	0.10525	0.045224	0.049246	0.0084744	0.07598	0.027477	0.027448	0.096153	0.055111	0.08153	0.063231	0.026874	0.045338	0.028578	0.065114	0.03586	0.065321	0.022821	0.068905	0.10462	0.00063387	0.011907	0.051019	-0.013109	0.082052	0.059016	0.054608	0.047551	0.032789	0.011357	0.056565	0.048643	0.033	0.0063472	0.090029
0.081498	0.037176	0.11645	0.074902	0.065165	0.10309	0.083543	0.1218	0.10932	0.086254	0.10408	0.1403	0.10609	0.027178	-0.010893	0.082125	-0.001359	0.040324	0.065127	0.10056	0.05755	0.065819	0.1338	0.049413	0.06302	0.078703	0.04967	0.072655	0.037846	0.085909	0.046943	0.064583	0.026999	0.016405	0.036272	0.10739	0.10607	0.1143	0.027822	0.11659	0.071371	0.05345	0.08866	0.054927	0.09622	0.11119	0.10122	0.037293	0.10729	0.074307
-0.0036839	0.038733	0.071511	0.096228	0.0095116	0.13237	0.0919	0.088463	0.057546	0.078324	0.06609	0.050292	0.071105	-0.072439	-0.052473	-0.055963	-0.064692	-0.045114	0.0049493	-0.0042452	-0.0071751	0.0029024	0.053677	-0.015122	-0.0358	0.011471	-0.037972	-0.0032084	-0.071604	-0.031328	-0.060798	-0.037381	-0.07396	-0.09162	-0.081257	0.048966	0.071864	0.027192	-0.05056	0.052059	-0.01941	0.0038831	0.0081914	0.042421	0.033373	0.012578	-0.0096386	0.030825	-0.020229	-0.025598
0.045802	0.048383	0.10949	0.012418	0.0042255	0.079056	-0.018397	0.030313	0.019965	0.078521	0.038193	0.085929	0.049943	-0.00067402	-0.018048	0.056406	-0.031135	-0.027301	0.011118	0.064097	0.0091662	0.04524	0.043024	0.051255	0.0044817	-0.026679	-0.0422	-0.023267	0.0016916	-0.013942	-0.025184	-0.015122	-0.010133	-0.07047	-0.018721	0.058775	0.066771	0.055776	-0.015082	0.048952	-0.0018735	0.048761	-0.019825	0.051938	0.019773	0.044575	-0.016534	0.02167	-0.030674	0.053625
0.051009	0.06025	0.093767	-0.0034638	0.01995	-0.061478	-0.10185	-0.10512	-0.026618	0.020549	-0.01193	-0.026757	-0.014215	-0.036931	-0.081454	0.064477	-0.021801	-0.053092	-0.039266	-0.023797	-0.077224	0.0098578	0.0050597	0.032867	0.0047164	-0.019042	-0.038215	-0.0068181	-0.0094706	-0.05081	-0.04099	-0.035167	-0.040528	-0.10456	0.035774	0.014514	-0.0058597	-0.017165	-0.048937	0.032701	-0.022312	0.043514	-0.064925	0.045046	0.027341	0.063759	-0.033702	-0.0015938	-0.027068	0.074542
-0.051283	0.033325	-0.0015777	-0.03593	0.084782	-0.11058	-0.092735	-0.066038	-0.029838	-0.040045	-0.030926	-0.085825	0.0050182	-0.13806	-0.051964	-0.12533	-0.025304	-0.039285	-0.024673	-0.075985	-0.036283	0.033109	0.00038089	-0.070065	-0.069446	-0.062931	-0.033706	0.014195	-0.16654	-0.16522	-0.085548	-0.18056	-0.11744	-0.14062	-0.17473	-0.049924	-0.04444	-0.03767	-0.11046	-0.067537	-0.054384	-0.076528	-0.11374	-0.031363	-0.025059	-0.10072	-0.10363	0.027898	-0.13514	-0.043184
0.047693	0.14224	0.2006	0.0055858	-0.10026	0.03328	0.029351	0.025212	0.033294	0.036441	-0.039427	0.040302	0.049159	-0.082425	-0.10838	0.016689	-0.077425	-0.10819	-0.088998	-0.06224	-0.1382	-0.064119	0.033509	-0.063044	-0.10816	-0.064112	-0.10494	-0.087471	-0.093871	-0.087002	-0.10805	-0.076117	-0.084322	-0.17401	-0.064272	-0.028726	-0.061769	-0.05421	-0.13129	-0.023239	-0.058899	-0.014178	-0.068941	-0.029876	-0.06344	-0.036455	-0.074528	0.025229	-0.089367	0.0020616
0.0614	0.1404	0.16474	0.018862	-0.098431	0.14091	0.033221	0.0056788	0.070483	0.11207	0.0019511	0.053369	0.040287	-0.044249	-0.072843	0.051858	-0.064857	-0.085593	-0.093962	-0.044599	-0.13435	-0.079288	0.015423	-0.018159	-0.097425	-0.075273	-0.071967	-0.076963	-0.041006	-0.067497	-0.091635	-0.091309	-0.066559	-0.14739	-0.036173	0.004861	-0.037551	-0.062573	-0.11373	-0.03953	-0.080123	-0.034786	-0.13067	-0.055253	-0.099509	-0.04747	-0.10995	0.01004	-0.11945	0.038776
0.0156	0.095342	0.088288	-0.041483	-0.06902	0.017879	0.0089178	0.0028359	-0.031329	0.033016	-0.021987	-0.019583	0.014928	-0.087157	-0.068421	-0.01242	-0.12658	-0.10398	-0.051536	-0.017013	-0.054836	-0.049261	0.00054225	-0.077963	-0.12182	-0.089048	-0.055048	-0.087811	-0.089859	-0.027638	-0.060996	-0.081826	-0.057685	-0.11057	-0.057918	-0.026159	-0.015448	-0.031187	-0.088883	-0.060957	-0.052079	-0.012924	-0.081946	-0.025968	-0.082548	-0.065057	-0.081036	0.028329	-0.10683	-0.053975
0.083909	0.13895	0.15476	0.039279	-0.083834	0.012126	-0.030443	0.044313	0.060179	0.098293	-0.029736	0.028694	0.026467	-0.031515	-0.030951	-0.01641	-0.039404	-0.031597	-0.0099836	-0.065518	-0.052097	-0.052621	0.0039876	-0.033197	-0.072332	-0.044788	-0.055002	-0.053573	-0.068636	-0.090098	-0.080555	-0.13197	-0.099493	-0.12292	-0.079569	-0.036055	-0.03548	-0.042918	-0.13611	-0.059913	-0.10873	-0.068422	-0.075125	-0.0077062	-0.077333	-0.071695	-0.11503	0.0037939	-0.10641	0.031802
0.099118	0.15682	0.11617	0.11543	0.0079704	0.14765	0.10333	0.17437	0.14813	0.17398	0.079791	0.053517	0.06901	0.03124	0.0315	0.049179	-0.030932	0.010684	0.036768	0.022419	0.056329	0.013541	0.069746	-0.00038019	0.010889	-0.036739	0.015711	-0.024131	0.011466	0.009968	0.0036428	-0.027697	0.01588	-0.014096	0.048526	0.075783	0.070489	0.024467	0.017506	0.055598	0.0010232	0.0061259	0.00023873	0.016342	-0.049803	-0.018068	-0.030421	0.031227	-0.034005	0.049556
0.077638	0.12676	0.11155	0.015763	-0.093692	0.04713	-0.012737	0.098064	0.09707	0.088229	-0.036482	0.023072	0.06837	-0.0083125	-0.022152	-0.0067906	-0.055561	-0.02867	-0.0127	-0.012545	-0.0077191	-0.039911	0.06169	0.019514	-0.0060691	-0.076137	-0.0083127	-0.021671	-0.021444	-0.014868	-0.041325	-0.080795	-0.026635	-0.06211	-0.0039425	0.044398	0.021024	-0.0051054	-0.024678	-0.0041618	-0.038523	-0.053335	-0.0076554	0.03188	-0.039324	-0.040784	-0.06337	0.0039374	-0.047453	0.0020475
0.11064	0.099396	0.14955	-0.0066842	-0.044102	0.045827	0.01171	0.060198	0.061656	0.049976	0.047934	0.11305	0.062786	0.10629	0.021078	0.21458	0.019384	0.03962	0.029818	0.01855	0.048248	0.0043584	-0.036566	0.045162	-0.040315	-0.067027	0.022282	-0.022213	0.093237	0.015898	0.027378	-0.013155	0.012101	-0.023969	0.012664	0.070227	0.077807	0.0049524	0.016326	0.025444	-0.049067	0.037528	0.03183	0.094038	-0.046929	0.011416	-0.023511	0.011398	0.0089716	0.161
0.09427	0.11812	0.14615	-0.033598	-0.044564	0.13026	0.021768	0.091297	0.086964	0.14219	0.058864	0.13428	0.10431	0.023989	-0.1051	0.11302	-0.064525	-0.080971	-0.057957	0.0022298	-0.069277	-0.071217	0.10246	0.077425	-0.0024849	-0.044454	0.013318	0.021661	0.067637	-0.0020406	-0.023408	-0.021917	0.0089568	-0.042137	0.034865	0.088916	0.05481	0.019498	-0.00027264	0.039923	-0.022992	0.016167	0.035122	0.064962	-0.016336	0.053497	-0.02304	-0.0043475	-0.0089614	0.13157
0.071535	0.088341	0.072684	-0.058125	-0.095092	-0.049937	-0.058257	-0.0093053	0.057453	0.035754	-0.0099946	0.082786	0.022801	0.016672	-0.064192	0.02523	-0.079861	-0.037497	0.011074	-0.018653	0.012722	-0.044103	0.035525	-0.0090287	-0.023001	-0.043698	-0.014444	0.0106	-0.009654	-0.019149	-0.014392	-0.042605	-0.0094484	-0.042107	-0.021437	0.01435	0.046693	-0.00045639	-0.028422	-0.010929	-0.069803	0.00057445	0.049268	0.053755	-0.050201	-0.00028619	-0.049139	0.013907	-0.022482	0.030507
0.04024	0.092001	0.046821	0.0029426	0.068753	-0.0055826	0.017777	0.062912	0.037973	0.078356	0.061743	0.081994	0.088731	0.048948	0.083137	-6.3422e-05	0.063641	0.093954	0.12396	0.069894	0.17462	0.12857	0.062584	0.058635	0.082247	-0.04151	0.04136	-0.012734	-0.043294	-0.027915	0.00023961	-0.0083984	0.023752	-0.00949	-0.038341	0.038566	0.096173	0.075708	0.020008	0.095104	-0.0091531	0.029606	0.10666	0.074508	0.0021953	0.0050727	0.0021974	0.0087424	0.038486	0.14461
0.031402	0.023557	0.0073909	-0.0070367	-0.1103	-0.056901	-0.027883	0.013	0.055314	0.048037	-0.0054797	0.0060441	-0.075967	0.068759	-0.00077048	0.078991	0.019536	0.0047154	0.031859	0.0051977	-0.00018748	0.012431	0.050838	0.085948	0.027315	0.059745	0.035671	0.068064	0.075432	0.12666	0.10808	0.14086	0.081411	0.084747	0.10621	0.10831	0.08005	0.01421	0.08543	0.17968	0.031212	0.11892	0.14403	0.13697	0.11379	0.20808	0.13945	0.06235	0.14717	-0.025955
0.048323	0.014187	0.014962	-0.034276	-0.03623	-0.032111	-0.038835	0.04075	0.012534	-0.0099213	-0.013866	-0.0074034	-0.021827	0.073556	0.091916	0.045538	0.00555	0.028278	0.11463	-0.034696	0.061107	0.0499	0.074217	0.097965	0.11607	-0.0054013	0.012276	0.063207	0.016803	0.042311	0.043199	0.040402	0.051331	0.043271	0.054322	0.042876	0.034138	-0.036429	0.08652	0.097244	0.0010838	0.018139	0.091645	0.069808	0.060565	0.12585	0.048388	-0.00021186	0.081225	0.027478
0.084668	0.10418	0.071099	0.025906	-0.0014519	-0.0067037	-0.0010399	0.06152	0.034851	0.01714	0.010995	-0.058702	-0.006509	0.075673	0.092426	0.059174	0.016641	0.020889	0.053024	-0.076485	0.035709	-0.010414	0.01034	-0.024686	-0.021201	-0.055933	0.054884	0.011557	-0.00046388	0.038517	0.058238	-0.038229	0.049528	0.032436	-0.02034	0.046292	0.039127	-0.048483	0.05017	0.034478	-0.041054	-0.049177	0.030245	0.062666	-0.0019741	0.01782	-0.03898	-0.029085	0.015031	-0.0027639
0.0013672	-0.031706	-0.00096775	-0.066789	-0.050036	-0.091862	-0.10013	-0.033314	-0.089478	-0.10234	-0.094894	-0.059162	-0.11016	0.0035527	0.032135	0.025364	-0.010496	0.013048	0.045216	-0.046444	-0.0039231	-0.0042662	0.01606	0.00089726	0.012518	-0.040374	0.020844	0.017454	-0.0051141	0.046526	0.084324	0.017276	0.052039	0.059017	0.0030236	0.024066	0.024082	-0.037085	0.077879	0.075058	0.016779	0.035348	0.084655	0.059751	0.061002	0.079906	0.027678	-0.005169	0.078657	-0.022202
0.063795	0.03545	0.096618	-0.025586	-0.039947	-0.081341	-0.064289	-0.013906	-0.0080837	-0.037688	-0.043305	-0.024597	-0.058947	-0.022893	-0.01003	0.074903	0.033132	0.03322	-0.0071111	-0.032527	-0.035035	0.016977	0.011771	0.027282	-0.028751	-0.09653	-0.051096	-0.01465	-0.0066184	0.041924	0.033616	-0.0075561	-0.024961	-0.039541	-0.015347	-0.0098688	-0.0046326	-0.064867	-0.017765	0.030118	-0.04138	0.086951	0.031601	0.050922	0.068426	0.10698	-0.0078437	0.030617	0.039921	0.031504
0.059717	0.080104	0.085431	0.0062141	-0.022137	-0.090779	0.028313	0.012566	0.10356	0.030126	-0.017241	0.044021	0.044924	-0.020872	-0.028041	-0.045687	-0.065285	-0.056387	-0.029393	-0.063589	-0.0051909	0.042819	0.029854	-0.054023	-0.076412	-0.028225	-0.030567	0.076876	-0.046792	-0.041065	-0.027376	-0.10542	-0.061138	-0.060941	-0.094788	0.0064873	-0.015347	-0.035576	-0.10585	-0.034313	-0.062079	-0.028265	0.020972	-0.008748	0.016643	-0.028921	-0.058947	0.026497	-0.044417	0.014868
0.032044	0.0076304	0.063911	0.00071819	-0.028291	-0.031165	-0.021787	0.0188	0.08773	0.056177	0.044372	0.095167	0.021281	0.032656	-0.021251	0.076756	-0.0016046	0.025653	-0.036149	-0.027581	0.0099734	-0.061067	0.070077	0.13051	0.039692	0.035424	0.0024183	0.059394	0.035519	0.027061	0.022058	0.035339	-0.02177	0.0058	-0.0088985	-2.7767e-05	0.00080093	-0.020073	-0.033317	0.03353	-0.063974	0.072667	0.042478	0.033839	0.059298	0.12399	0.016517	0.016858	0.053467	0.063481
-0.04165	-0.035074	-0.027213	-0.013375	-0.053187	-0.11481	-0.078229	-0.041051	0.00072331	-0.032751	-0.018634	0.009327	-0.038735	-0.019716	-0.036727	0.0065705	-0.007612	-0.009805	-0.060847	0.030665	-0.010389	-0.071274	-0.009285	0.0039954	-0.033823	-0.047621	-0.035297	0.081154	-0.020486	0.017509	-0.0096088	0.03215	-0.015703	0.024054	0.0020806	0.0030874	-0.030478	-0.021852	-0.023538	0.010807	0.010543	0.016796	0.030179	-0.0024416	0.071402	0.087709	0.029341	-0.010105	0.032075	-0.030699
0.055854	0.10111	0.10675	0.0095935	-0.039773	0.054189	-0.0064386	0.018303	0.096791	0.029982	-0.010622	0.010131	0.014352	0.021252	-0.029959	0.060799	0.013084	-0.0029573	0.016569	-0.046823	-0.017923	-0.028434	0.067759	0.052208	-0.062198	-0.083947	0.015528	-0.012745	-0.0046042	-0.030326	-0.056984	-0.032915	-0.077334	-0.069385	-0.0049166	-0.0030028	-0.039055	-0.05303	-0.08327	0.045418	-0.08135	-0.039278	-0.021618	0.01847	0.007253	0.080206	-0.027937	-0.0051621	-0.010714	0.091457
0.098058	0.065146	0.1009	0.026007	-0.022269	-0.036765	-0.038942	0.0045474	0.04575	-0.022518	-0.017262	-0.0089547	0.01816	0.079062	0.017707	0.13859	0.026653	0.02806	0.059202	-0.012203	0.027996	-0.046682	0.10737	0.042673	0.020611	-0.03321	0.05293	0.091214	0.086623	0.053211	0.017109	0.02171	0.013793	-0.016232	0.0051922	0.067823	0.049829	-0.018597	0.024082	0.052563	0.018969	0.034382	0.10363	0.1203	0.037843	0.043455	0.019072	0.023015	0.055618	0.04948
0.061425	0.039526	0.089985	0.053717	-0.025225	-0.016788	-0.0048498	0.021194	0.079772	0.039269	0.017186	0.0093189	0.053186	0.098096	0.059195	0.088231	0.058998	0.042702	0.041993	-0.071459	0.015165	-0.094465	0.1245	0.065805	0.044317	-0.0015946	0.06246	0.10727	0.061556	0.069618	0.044094	0.052755	0.03584	0.033246	0.014848	0.03791	0.022326	-0.049809	0.067159	0.075766	-0.010119	0.049888	0.14401	0.10541	0.056143	0.097406	0.045106	0.0044102	0.12977	0.059137
0.03606	0.041262	0.049836	-0.0035195	-0.090043	-0.045633	0.00047734	-0.010689	0.084777	0.095141	0.091498	0.017354	0.071147	0.086936	0.10174	0.11541	0.16505	0.10805	0.058346	-0.0043978	0.069823	0.087322	0.091094	0.11682	0.091407	0.11244	-0.0054858	0.10936	0.060003	0.041532	0.0077056	0.090917	-0.044325	0.00049516	0.046521	-0.027091	-0.051056	-0.027933	0.027491	0.099786	-0.065588	0.1433	0.12471	0.067912	0.097596	0.24554	0.1439	0.046718	0.11935	0.044885
0.013709	0.0251	0.038006	-0.0067078	-0.13176	-0.065214	-0.0027243	0.0060971	0.085036	0.1188	0.085296	0.0022006	0.031775	0.070372	0.087727	0.10281	0.13659	0.094205	0.080562	-0.046207	0.076309	0.05699	0.091176	0.1085	0.079276	0.14004	-0.01141	0.094994	0.067652	0.12107	0.037644	0.14032	0.0037332	0.059616	0.048713	0.0094854	-0.00091525	-0.021555	0.02511	0.16003	-0.031417	0.13979	0.15249	0.10968	0.10304	0.24293	0.18688	0.075739	0.14697	-0.0038467
0.0024079	0.012073	0.042001	-0.023484	-0.085809	-0.060853	0.0082995	0.032118	0.08394	0.12137	0.091093	-0.03052	0.075666	0.050996	0.093171	0.084531	0.11758	0.088627	0.058999	-0.11395	0.042012	0.0061913	0.087451	0.092001	0.070209	0.041705	-0.059486	-0.0044786	-0.05128	-0.063493	-0.06917	-0.026047	-0.094667	-0.05687	-0.037746	-0.069186	-0.056632	-0.11176	0.00054509	0.10363	-0.044098	0.065196	0.11518	0.052594	0.045942	0.12187	-0.00037912	0.035641	0.065553	-0.0069472
0.032116	0.10258	0.083517	0.045222	-0.075067	0.03264	0.033035	0.025055	0.040538	0.099573	0.033136	-0.029226	0.0051984	-0.025483	0.033244	0.025742	0.050171	-0.0015111	0.0076248	-0.11584	-0.048391	-0.032143	0.024896	0.018338	-0.10573	0.15294	-0.071296	-0.052976	-0.087679	-0.11474	-0.10827	-0.085946	-0.11218	-0.14609	-0.080916	-0.10599	-0.11828	-0.13748	-0.12407	0.018023	-0.097225	0.01981	-0.10777	-0.02804	0.031076	0.078132	-0.098958	-0.029551	-0.068682	-0.004523
0.028193	0.02063	-0.00152	0.0071429	0.00064564	-0.048725	-0.016036	-0.0019039	-0.018259	-0.0077259	0.058387	0.0035738	0.01583	0.076474	0.074523	0.058577	0.068661	0.076241	0.097321	0.00025535	0.082357	0.086763	0.046871	0.040258	0.036985	0.033507	0.064737	0.11858	0.072813	0.044864	0.069417	0.042306	-0.0025436	0.05773	0.0139	0.052099	0.018278	0.030909	0.067895	0.11403	0.051852	0.065062	0.10672	0.086864	0.074946	0.096617	0.071305	0.019008	0.095329	-0.0013066
-0.0040671	0.012071	-0.0021284	-0.042355	-0.10162	-0.093988	-0.024606	-0.029688	-0.0075411	-0.0079369	-0.013044	-0.074221	-0.02003	0.097146	0.12232	-0.025167	0.096663	0.062071	0.086504	-0.090385	0.039016	0.0070436	-0.015332	0.013289	-0.020783	-0.0031656	0.071948	0.014585	-0.033189	-0.050112	0.018707	-0.018235	0.041718	0.03311	-0.031849	-0.049342	-0.095271	-0.07384	0.080829	0.096548	-0.041505	-0.0099737	0.050195	0.059436	0.055498	0.056327	0.0010888	-0.010346	0.08462	-0.02696
-0.01281	-0.021556	0.018385	0.0060191	-0.067759	-0.080771	-0.016751	0.011931	0.044138	0.055967	0.038723	0.0032785	0.014728	0.078593	0.10026	0.0051643	0.098706	0.077779	0.075196	-0.019793	0.079159	0.086397	0.037843	0.069119	0.032747	0.042327	0.0089485	0.057651	-0.0025206	0.0063293	0.016849	0.025146	-0.041631	-0.012034	-0.011327	-0.032168	-0.034394	-0.02374	-0.0014482	0.096732	-0.045848	0.038063	0.085784	0.087022	0.087826	0.12044	0.055012	0.031022	0.09941	0.029149
-0.0086845	-0.029012	-0.06411	-0.056683	-0.1125	-0.12382	-0.056957	-0.06182	-0.016974	-0.016204	0.011638	-0.064519	-0.03346	0.042002	0.11229	-0.012762	0.071064	0.039282	0.060516	-0.065323	0.034765	0.041334	0.0043946	-0.002213	-0.010238	0.0081404	0.0013604	0.050344	-0.019784	0.038734	0.0072225	0.032136	-0.016074	-0.021595	-0.035481	-0.038214	-0.084619	-0.095084	0.00082798	0.081212	-0.039445	0.040937	0.13115	0.072584	0.11958	0.1346	0.039253	0.0065559	0.1279	-0.044097
-0.0045034	0.010052	-0.0073268	-0.056535	-0.11781	-0.1041	-0.071865	-0.051549	-0.0086117	0.0053868	0.025187	-0.063747	0.0020266	0.034921	0.094577	0.014669	0.091939	0.058946	0.025941	-0.07708	0.019425	0.017272	0.0068506	0.034921	0.0059497	0.024881	-0.0044837	0.039212	-0.023019	0.02045	-0.021475	0.069511	0.020164	0.029267	0.0004515	-0.062114	-0.11661	-0.09557	0.046536	0.0936	-0.051046	0.09078	0.12049	0.063252	0.10157	0.158	0.10147	-0.0027102	0.1636	-0.041112
-0.0062237	0.0056248	0.01465	-0.046133	-0.091755	-0.10486	-0.030941	-0.044647	0.0021683	0.0099192	0.012451	-0.058727	0.011697	0.08635	0.12729	0.010781	0.13317	0.073971	0.089769	-0.049084	0.069123	0.063595	0.014683	0.035397	-0.016245	0.037966	0.067992	0.030861	-0.037364	0.0058554	-0.0012659	0.032525	0.060491	0.06623	-0.030664	-0.076926	-0.1225	-0.064973	0.066313	0.079343	-0.074364	0.044966	0.073597	0.062501	0.10025	0.13369	0.057278	0.0037406	0.11284	-0.011109
0.023149	0.066175	0.024548	-0.029619	-0.053937	-0.058024	-0.024577	0.0001587	0.034172	0.025956	-0.012417	-0.069093	0.024127	0.043011	0.08437	-0.014416	0.064559	0.0065081	0.084732	-0.096737	0.017313	0.019959	0.014976	-0.011234	-0.029081	0.012861	0.065357	0.022966	-0.047046	-0.094043	-0.072889	-0.064906	-0.053687	-0.077483	-0.013536	-0.022055	-0.058625	-0.058599	-9.9721e-05	0.091693	-0.0025118	-0.011183	0.04009	0.014332	0.017908	0.031548	-0.022251	-0.0080889	0.046035	0.028306
-0.0079532	-0.0036976	-0.013882	-0.023901	-0.076277	-0.075435	-0.042395	-0.046769	0.024731	-0.016032	0.0052074	-0.043582	0.026862	0.054223	0.086165	0.045828	0.10868	0.059174	0.053832	-0.077146	0.033556	0.019781	0.079087	0.061389	0.041907	0.017776	0.047308	0.11627	0.0065948	0.05634	0.03538	0.08674	0.022197	-0.0070074	-0.017369	-0.056991	-0.068797	-0.076001	0.088955	0.16309	-0.056576	0.062147	0.14758	0.036366	0.090944	0.15401	0.10136	-0.028012	0.16506	0.0015881
0.01426	0.016412	0.065589	0.021629	-0.047791	-0.040642	0.0014955	0.0080288	0.037928	0.025936	0.023657	-0.022057	0.03195	0.034853	-0.009355	-0.009453	0.022537	-0.0072113	0.026749	-0.032781	0.00080981	0.035837	0.11881	0.09366	0.071203	0.031016	-0.00088919	0.089994	-0.031734	0.0033475	0.010638	-0.0045462	-0.05085	-0.030524	0.00094523	0.0077163	-0.064215	-0.050772	-0.042701	0.019311	-0.012579	0.04046	0.041741	0.036554	0.093141	0.11093	0.014716	0.0027165	0.029179	0.037759
0.048149	0.11734	0.11888	0.065383	-0.066526	-0.0084664	0.033776	0.016383	0.10662	0.075846	0.032545	0.05541	0.064357	0.011023	0.006087	-0.016754	0.021658	0.038354	0.0075875	-0.036469	0.025399	0.021251	0.066644	0.054565	0.018139	-0.016028	-0.056437	0.014536	-0.054238	-0.10876	-0.072012	-0.13335	-0.12355	-0.14386	-0.081062	-0.029663	0.0090333	-0.030683	-0.10719	-0.033512	-0.13651	-0.02418	0.071057	0.045864	0.023893	-0.0047863	-0.10913	-4.555e-05	-0.039548	0.049015
0.069486	0.10919	0.10637	0.028309	0.026201	0.055916	-0.0015821	0.0025682	0.035538	0.016474	-2.8332e-05	0.0064714	0.016874	0.067619	0.0543	0.076358	0.095335	0.067509	0.062633	-0.015881	0.020699	0.027674	-0.041771	0.029357	-0.055285	0.067533	0.059882	-0.0041571	0.0030808	-0.046439	-0.030269	-0.042565	-0.017728	-0.029159	-0.034724	-0.032217	-0.027698	-0.035417	0.006281	-0.071112	0.00028853	0.0097968	-0.12484	0.020887	-0.035308	0.02147	-0.078703	-0.013595	-0.10028	0.09272
0.048149	0.095429	0.083953	0.010673	-0.088355	-0.040615	0.0071159	-0.0015163	0.10458	0.070059	0.026358	0.064381	0.061853	0.00071936	0.0044495	-0.0047465	-0.00038486	0.0024364	-0.026498	-0.013486	-0.022096	0.032031	0.091029	0.043086	-0.034664	0.0046623	-0.010044	0.081534	-0.0085727	-0.03048	-0.053988	-0.035586	-0.047838	-0.10199	-0.075813	0.0013387	0.02256	0.0066227	-0.073429	0.048224	-0.048649	0.020861	0.064247	0.017861	0.082715	0.075216	-0.025024	0.01323	0.023814	0.018706
0.029447	0.024196	0.035868	-0.028466	-0.10642	-0.087486	-0.045741	-0.044038	0.03371	-0.024107	-0.04096	0.0076896	-0.016201	-0.01012	0.018144	0.0056406	0.040235	0.018025	-0.0058689	-0.018537	-0.0097277	0.095538	0.035149	0.047573	-0.013358	-0.055024	-0.056329	0.072669	-0.044146	-0.06544	-0.06867	-0.086232	-0.11648	-0.13637	-0.069013	-0.013929	-0.039415	-0.02737	-0.115	-0.058321	-0.05132	-0.025945	0.060612	0.055457	0.069614	0.0238	-0.06817	-0.010051	0.0099582	-0.010325
0.021658	0.052706	0.043149	-0.030526	-0.050664	-0.013886	-0.011036	-0.045202	0.044258	0.014537	0.031777	-0.018129	0.031425	-0.0031032	0.032644	0.013409	0.080121	0.04677	0.025648	-0.054916	0.00046349	-0.01157	-0.00042011	0.045046	-0.048816	-0.012902	-0.055821	0.0047702	-0.0848	-0.077151	-0.11003	-0.030797	-0.09898	-0.13088	-0.078831	-0.077575	-0.074904	-0.054219	-0.072343	0.071993	-0.060168	0.03252	0.0030364	0.004394	0.067476	0.088078	-0.011787	-0.030194	0.083445	-0.033096
0.016931	0.051145	0.078333	0.012888	-0.022778	0.011633	0.026347	0.002393	0.063295	-0.014006	-0.033608	-0.024346	0.030875	-0.029655	-0.0032167	-0.077278	-0.020008	-0.041369	0.015848	-0.087959	-0.070227	-0.049143	-0.012533	0.011991	-0.056443	-0.029887	-0.084201	-0.042623	-0.13231	-0.13309	-0.090916	-0.18818	-0.13198	-0.16884	-0.15467	-0.087618	-0.10132	-0.079039	-0.083467	-0.10236	-0.027938	-0.12285	-0.13175	-0.04292	-0.022375	-0.081536	-0.17532	0.010894	-0.083253	-0.0068019
-0.021992	0.037494	0.042101	-0.025463	-0.042492	-0.076577	0.005402	-0.022534	0.070631	0.10473	0.086643	-0.057742	0.10716	0.10487	0.13296	0.03104	0.14447	0.12208	0.11311	-0.05998	0.087258	0.030005	0.072124	0.075756	0.062297	0.056227	0.0625	0.046647	-0.069649	-0.089498	-0.050946	-0.066374	-0.05237	-0.024197	-0.038455	-0.02551	-0.012279	-0.032141	0.047105	0.10789	-0.00079424	0.0083612	0.053609	0.036447	0.031746	0.052867	-0.035818	0.023448	0.06863	-0.026671
-0.040139	0.059448	-0.034475	-0.027954	-0.041862	-0.042419	0.040112	0.00017499	0.027999	0.037569	-0.0073023	-0.063486	0.0013467	-0.047156	0.006661	-0.15439	-0.028736	-0.01561	0.055578	-0.039175	0.02632	-0.020842	0.021107	-0.012814	-0.036408	-0.050122	0.0061306	0.0021673	-0.12641	-0.10694	-0.069534	-0.045799	-0.057211	-0.068092	-0.052888	-0.03985	0.0017491	-0.00060321	-0.049148	0.019737	-0.058013	-0.016698	0.037588	0.062518	0.017986	0.030983	-0.036514	-0.050398	0.003594	-0.067003
0.022769	0.10255	0.05378	0.09653	0.026205	0.052088	0.090422	0.10671	0.066803	0.064438	0.0018301	-0.023768	0.009529	0.042976	0.06858	-0.044836	0.049632	0.007755	0.092631	-0.018976	0.058492	0.019487	0.053272	-0.0085595	-0.0069929	0.014191	0.07145	0.029325	0.01413	-0.018674	-0.0026232	0.029945	0.072175	0.041458	0.009074	0.024624	0.039651	-0.013648	0.072052	0.096479	-0.0169	0.036027	0.11203	0.031018	0.005723	0.016407	0.029406	0.025611	0.067507	0.04165
0.0013543	0.043972	0.06456	0.032261	0.0089464	-0.018727	0.0056098	-0.030133	0.038132	-0.025187	-0.039324	-0.0037346	0.012906	-0.0091409	0.0067381	-0.057493	0.036236	0.017919	0.029683	-0.018278	-0.015605	0.0097269	0.014046	0.0094125	-0.011046	-0.020755	-0.0025594	-0.0012161	-0.073255	-0.10706	-0.072776	-0.074891	-0.025362	-0.05511	-0.11612	-0.062923	-0.074044	-0.046159	0.011645	-0.012649	-0.018087	-0.049823	-0.03711	-0.055486	-0.083009	-0.040708	-0.086009	0.00037942	-0.053425	0.020151
0.010234	0.065487	0.079657	0.0055612	-0.067131	-0.038262	0.018143	0.0039713	0.077119	0.030089	-0.0034971	-0.025063	-0.0015375	0.0099528	0.042529	-0.050514	0.050411	0.023214	0.055901	-0.080088	-0.002145	-0.0035871	-0.046371	-0.012398	-0.060885	-0.025758	0.022327	-0.018362	-0.056032	-0.10541	-0.050115	-0.11166	0.029401	-0.076712	-0.11771	-0.047943	-0.051271	-0.071009	0.068578	-0.04017	-0.092271	-0.050012	0.090062	0.036473	-0.040352	-0.06219	-0.12396	0.013495	0.016358	0.043901
0.078769	0.09869	0.035167	0.022915	0.01332	-0.053924	-0.021084	-0.025803	0.017336	-0.012337	-0.015116	-0.069946	-0.0090865	0.075357	0.09208	0.024704	0.065706	0.049466	0.11692	-0.070471	0.03554	0.043192	-0.037409	-0.018727	-0.03721	0.059953	0.068549	0.047064	0.0024073	-0.010517	0.032756	-0.0089837	0.01818	0.048568	-0.010111	-0.018049	-0.054048	-0.076805	0.079772	-0.002272	0.060629	-0.030912	-0.071414	-0.013245	-0.01383	-0.064623	-0.0077405	0.017057	-0.02655	0.028709
0.049557	0.097597	0.066328	0.0037796	-0.05165	-0.058296	-0.0087025	-0.022035	0.0032039	0.036665	-0.0037393	-0.10936	0.0032676	0.1204	0.13287	0.013547	0.1011	0.075161	0.10675	-0.10473	0.029012	0.025416	0.022606	-0.024667	-0.039522	0.070276	0.079431	0.046531	-0.018043	-0.021699	0.007208	0.02213	0.07556	0.088494	0.02325	-0.08087	-0.090253	-0.092359	0.11257	0.11382	0.025665	0.0070922	0.011965	0.0094116	0.040221	0.12403	0.023826	0.013419	0.066082	-0.0015555
0.058642	0.065953	0.008574	-0.036426	0.0057326	-0.027104	-0.050784	-0.039658	-0.01787	-0.048108	-0.045851	-0.055896	-0.046333	0.023147	0.048894	0.0057706	0.042418	0.0099782	0.062087	-0.068686	-0.030264	-0.0024087	-0.0034795	0.0092564	0.02899	0.012779	0.00096226	0.058328	-0.010725	-0.020353	0.016827	-0.024127	0.027455	0.04106	0.020555	-0.016052	-0.028771	-0.065441	0.075554	0.016885	0.062085	-0.026462	0.019547	0.019755	-0.017629	-0.024159	0.026375	-0.012478	-0.07276	-0.014022
0.049476	0.063149	0.047592	-0.019668	-0.02459	-0.023184	-0.0070536	-0.016788	0.04139	0.0043874	-0.0070482	-0.051079	0.019862	0.077928	0.12047	0.04549	0.11227	0.066541	0.094593	-0.11563	0.014015	0.026849	0.017461	0.028688	-0.0017541	0.027552	0.052902	0.079173	0.0044421	-0.011944	0.024275	-0.020747	0.034002	0.036586	-0.014783	-0.036355	-0.078428	-0.11117	0.11435	0.093578	-0.0068017	0.0098555	0.012329	0.038777	0.035683	0.056542	0.010358	-0.049746	0.04063	0.0093746
0.093845	0.16105	0.10811	0.15713	0.068273	0.17567	0.12445	0.14583	0.13582	0.13177	0.053041	0.083327	0.072982	-0.0075655	0.0064941	-0.00045481	-0.057818	0.015577	0.028521	0.049399	0.055421	0.025087	0.051743	-0.057006	-0.01611	-4.7067e-05	0.005795	-0.044907	-0.016445	-0.010048	0.0066561	-0.057272	-0.0090361	-0.029657	0.0066422	0.0172	0.069696	0.0068721	-0.038253	-0.0049553	-0.017745	0.013008	-0.064667	-0.03263	-0.095428	-0.096077	-0.07617	0.030271	-0.099467	0.054875
0.027307	0.038753	-0.0078728	0.00012604	-0.051276	-0.0062256	0.00056545	0.044062	0.054412	0.0086977	0.0019513	-0.052181	0.038413	0.10599	0.11037	0.0060808	0.05299	0.059636	0.12346	-0.087593	0.060498	-0.0072557	-0.00048578	-0.012801	0.02081	-0.069089	0.024247	-0.0074888	-0.045603	-0.013999	-0.0057626	-0.048021	0.0029819	0.022824	-0.00079466	0.022423	0.011498	-0.063055	0.043887	0.06295	-0.042601	-0.0695	0.042919	0.063209	0.035222	0.026527	-0.029336	-0.04546	0.020211	-0.030049
0.099622	0.15777	0.13772	0.11632	-0.022333	0.061289	0.12439	0.141	0.1211	0.11276	0.069278	-0.0068492	0.079278	0.055147	0.10709	0.036809	0.070589	0.085284	0.11277	-0.0035521	0.085664	0.038198	0.00082879	0.027461	0.048176	0.012225	0.020798	-0.043094	-0.041448	-0.055101	-0.011118	-0.10566	-0.01848	-0.026175	-0.016748	0.0034492	0.039374	-0.036629	0.015142	0.013471	-0.0045706	-0.092023	-0.0027522	0.039962	-0.078141	-0.10164	-0.094965	0.021807	-0.048185	0.037271
0.11686	0.11428	0.16115	0.013787	-0.044396	0.013444	0.042068	0.089101	0.078948	-0.005573	0.002674	0.017326	0.024914	0.095184	0.050297	0.11634	0.004882	0.02948	0.038773	-0.023805	0.057987	-0.0028452	-0.045029	0.032609	-0.04169	-0.070847	0.023648	-0.039856	0.063869	-0.016623	0.0093865	-0.060259	0.013281	-0.01451	-0.026261	-0.0044388	0.0075635	-0.072075	-0.0059509	0.0031774	-0.057609	-0.022551	-0.0019152	0.068304	-0.075512	-0.030592	-0.051061	0.030533	-0.029424	0.083718
0.13277	0.12598	0.13446	0.089883	0.061487	0.057565	0.10195	0.11546	0.16005	0.053664	0.037007	0.06504	0.098453	-0.029572	-0.03224	-0.06525	-0.060194	-0.0090706	0.034171	-0.047532	-0.012013	-0.029178	0.071102	-0.038221	-0.011877	0.0099979	-0.024864	0.034436	-0.031343	-0.03382	-0.028378	-0.12195	-0.025204	-0.06185	-0.076868	0.0057764	0.015465	-0.039271	-0.0331	-0.041351	0.0012115	-0.073598	-0.017553	0.016445	0.0010777	-0.08013	-0.084553	0.045545	-0.029451	0.080736
0.043069	0.070337	0.037112	0.011092	-0.015645	0.035026	0.075719	0.1067	0.060594	0.10562	0.044175	0.014368	0.062933	0.076891	0.079798	0.026459	0.0067033	0.038844	0.058342	-0.01401	0.070743	0.02385	0.054624	-0.027608	-0.014897	0.039239	0.070024	-0.014888	-0.0303	-0.071826	-0.039456	-0.042705	-0.01948	-0.0397	-0.030515	0.03864	0.097753	0.031819	-0.0070196	0.077494	-0.01726	-0.00050775	0.00080111	-0.025121	-0.10487	-0.04624	-0.058696	-0.043024	-0.033337	-0.016994
0.063189	0.12683	0.063004	0.037842	0.030215	0.014552	0.013092	0.064376	0.063436	0.073812	0.020802	0.004744	0.061046	0.082715	0.065206	0.05602	0.011043	0.029184	0.10049	-0.015254	0.067433	0.070442	0.05521	0.037097	0.021761	0.0097339	0.073696	0.0076637	-0.023989	-0.045172	-0.017556	-0.046763	-0.020899	-0.046263	-0.026595	0.041985	0.074152	0.031905	0.012208	0.079231	-0.018192	-0.057312	-0.018561	-0.020784	-0.098972	-0.03731	-0.070673	-0.019364	-0.011849	0.059296
0.092013	0.1401	0.069425	0.086248	0.022407	0.054395	0.075699	0.11605	0.057388	0.081363	0.010686	0.0015361	0.036558	0.030943	0.07703	-0.026075	-0.01152	0.027888	0.06743	0.00060195	0.070294	0.039911	0.078898	-0.053628	-0.046645	0.043024	0.034775	0.0029845	-0.034553	-0.064015	-0.043525	-0.084083	-0.019476	-0.032206	-0.019409	0.0038817	0.040869	0.01432	-0.015326	0.066704	0.032951	-0.01893	-0.033273	-0.010271	-0.071824	-0.075084	-0.084785	0.025451	-0.028414	0.041092
0.040837	0.057485	0.024609	-0.030236	-0.079406	-0.029821	-0.02878	0.021014	-0.024655	0.009275	-0.045812	-0.047198	-0.01208	0.019184	0.074675	0.015736	0.0078164	0.0081823	0.086064	-0.081757	0.020738	0.0178	0.067339	0.035701	-8.5458e-05	-0.0081439	0.053692	0.035207	-0.028656	-0.078948	-0.036615	-0.063098	-0.057655	-0.063601	0.0078636	0.0066189	0.024243	-0.056492	-0.0085741	0.079713	0.012241	-0.017357	0.016847	0.037783	-0.052837	0.0086622	-0.026279	-0.031052	0.0062975	-0.046577
0.10091	0.18342	0.056473	0.050005	0.066295	0.072107	0.034865	0.02972	-0.0070316	0.038824	-0.0050197	-0.010685	0.015233	0.028185	0.05432	-0.011608	0.017108	0.038899	0.079517	-0.05438	0.043741	0.032567	0.041077	-0.00031259	-0.026659	0.080111	0.061498	-0.042616	-0.090387	-0.092914	-0.044877	-0.11247	-0.055589	-0.067175	-0.085084	-0.02314	-0.013815	-0.044237	-0.031698	-0.029204	-0.0037984	-0.086208	-0.14295	-0.093686	-0.11362	-0.077458	-0.10729	-0.05869	-0.11171	0.0073388
0.03751	0.046522	0.016061	0.060998	-0.013662	-0.0036289	0.023512	0.043883	0.037053	0.037804	0.049497	0.033111	0.032751	0.10806	0.090004	0.090077	0.062957	0.085406	0.064791	0.038704	0.071731	0.060503	0.069475	0.045331	0.10275	0.047165	0.077525	0.061572	0.081377	0.029954	0.066826	0.053493	0.02619	0.054773	0.14267	0.018057	0.040496	0.032001	0.051554	0.063209	0.064475	0.019423	0.055465	0.08636	-0.016134	0.057597	0.061786	0.0072202	0.025995	0.040183
-0.043268	0.011606	0.014924	0.025029	0.044323	0.032477	-0.0016683	-0.0077551	0.0026174	-0.010617	0.013791	0.017601	-0.041672	-0.044473	0.022152	-0.015081	-0.002697	0.0021874	0.046604	0.050479	0.038722	-0.01399	-0.0038947	0.018349	-0.0071627	0.011754	-0.067208	-0.057397	-0.058571	-0.084213	-0.028781	-0.090629	-0.074801	-0.091312	-0.043364	0.008281	0.052108	0.015943	-0.0199	-0.0042801	-0.034184	-0.000412	-0.033638	0.0081348	-0.063404	-0.085881	-0.046748	-0.024627	-0.06867	0.025557
0.00035862	0.10674	0.023791	0.083705	0.040155	0.10263	0.077436	0.091781	0.029973	0.063418	0.093203	0.092398	0.02321	0.015439	0.046042	0.00078368	0.017555	0.06522	0.10928	0.12656	0.12411	0.066045	0.015176	0.034161	0.037674	0.030931	0.0054948	-0.044455	-0.014163	-0.0055945	0.014557	-0.0031309	-4.9959e-05	-0.02892	-0.026755	0.050352	0.14012	0.099166	0.043192	0.063025	-0.00023102	0.0080473	0.043941	0.015333	-0.041693	-0.046025	-0.009751	-0.012361	0.01494	0.080509
0.028778	0.10642	0.082135	0.039033	0.057775	-0.06216	0.032121	-0.0017874	0.054905	0.052819	-0.0021235	-0.018571	0.028618	0.073697	0.09583	-0.0064699	0.078861	0.081444	0.12095	0.072502	0.096315	0.067695	0.062795	0.058893	0.060453	0.074566	0.080045	0.025601	-0.024757	-0.010065	0.025537	-0.049346	0.028789	0.016939	-0.057974	0.032666	0.084673	0.078805	0.05885	0.038824	0.014581	-0.020327	-0.013608	-0.0037006	-0.038198	-0.045788	-0.028836	0.076529	0.026396	0.05213
0.034537	0.077259	0.017786	0.062926	-0.014031	0.035193	0.068698	0.042714	0.057473	0.035182	-0.0031075	-0.019074	-0.023329	-0.05141	0.0085949	-0.06651	0.0048772	0.028541	0.067173	0.026571	0.011209	-0.00023159	-0.01717	0.010174	0.024062	0.042208	-0.038609	-0.037729	-0.074396	-0.043833	-0.029561	-0.049337	-0.033217	-0.033154	-0.021238	-0.0084004	0.030638	-0.00075496	0.0073426	-0.022105	0.0072251	-0.01949	-0.037207	-0.065887	-0.068632	-0.10351	-0.049142	0.052907	-0.050804	0.028221
0.052882	0.10441	0.068691	0.068608	-0.018706	0.022506	0.085168	0.058772	0.085324	0.11374	0.065691	-0.016682	0.067599	0.080116	0.095992	0.0041398	0.074844	0.080338	0.14424	0.012758	0.091808	0.019473	0.0030611	0.035665	0.051309	-0.00019842	0.058886	0.027303	0.013885	-0.0574	-0.030901	-0.052947	-0.01349	-0.022343	-0.01611	0.015798	0.033514	0.0069657	0.04602	0.051399	-0.010787	-0.069168	0.039908	0.043137	-0.0098648	-0.04287	-0.074333	-0.0055659	0.0087456	0.022549
0.087865	0.13755	0.10411	0.1325	0.012957	0.11753	0.13927	0.12118	0.11396	0.092565	0.07479	0.041198	0.039806	0.05332	0.073679	0.056543	0.019241	0.053146	0.10187	0.045536	0.087305	0.013541	-0.0073433	0.020382	0.031531	0.021189	0.014601	-0.038795	0.019201	0.010792	0.038115	-0.0079823	0.0042559	0.0030834	0.021496	0.056691	0.089584	0.020771	0.011386	0.034391	-0.020356	0.0023664	-0.028563	0.054826	-0.055151	-0.041642	-0.028236	0.050401	-0.030203	0.07747
0.087129	0.085918	0.10687	0.061005	-0.018881	0.027457	0.083571	0.021226	0.084037	0.036969	0.01305	0.00114	0.031256	-0.028213	0.052429	-0.063565	0.031522	0.023187	0.032968	-0.044298	0.01986	-0.012963	0.0507	-0.030344	-0.026295	-0.03173	-0.0078798	0.035833	-0.072527	-0.052755	-0.045263	-0.14033	-0.013486	-0.057235	-0.034439	-0.049749	-0.018617	-0.037702	-0.034498	-0.034799	-0.012927	-0.051685	0.002579	0.0090057	-0.00084315	-0.083796	-0.10137	0.086372	-0.010588	0.022465
0.051516	0.074495	0.0252	0.092391	0.049725	0.063965	0.061364	0.017831	0.04925	0.032826	-0.01837	0.009275	0.017143	-0.007748	0.023388	-0.048801	0.006056	0.02802	0.0702	0.0084638	0.044488	0.0072819	-0.014361	-0.04471	-0.03645	-0.0087011	-0.02449	0.033393	-0.037149	-0.041163	-0.03953	-0.026565	-0.026792	-0.034507	-0.037936	-0.045611	0.029631	0.012245	-0.019586	0.03177	0.028758	-0.09543	-0.010264	-0.023422	-0.01719	-0.049384	-0.0092638	0.034767	-0.011922	0.034657
0.029344	0.10518	0.069823	-0.0071539	0.0030932	0.047001	0.026523	-0.0041159	0.035516	0.010995	-0.055555	-0.02521	-0.023707	-0.040936	-0.0048889	-0.046964	-0.0070331	-0.02345	0.025451	-0.084786	-0.022245	-0.039973	-0.039167	-0.016102	-0.10164	-0.056432	-0.090606	-0.082785	-0.14876	-0.17078	-0.13004	-0.18722	-0.15844	-0.14865	-0.11219	-0.12795	-0.091142	-0.074116	-0.129	-0.074848	-0.079471	-0.054849	-0.13135	-0.093847	-0.049824	-0.056099	-0.17515	-0.033339	-0.11793	0.010621
0.085783	0.083353	0.061393	0.077466	0.093022	0.067092	0.094615	0.066245	0.11515	0.028346	0.022692	0.051208	0.062292	-0.027866	-0.035361	-0.049117	-0.035562	-0.014442	0.05379	-0.03559	0.031961	-0.036587	0.040159	-0.057974	-0.013416	-0.022836	-0.01589	-6.6649e-05	-0.04167	-0.036835	-0.025055	-0.10016	-0.019901	-0.049987	-0.06225	-0.012189	0.02753	-0.030557	-0.034876	-0.053391	-0.0091527	-0.13243	-0.0088455	-0.015353	-0.049018	-0.12481	-0.087998	-0.0032324	-0.070499	0.058833
0.032018	-0.0002471	-0.028923	-0.0097499	0.010066	-0.031619	-0.02376	-0.038055	-0.020527	0.018826	0.025528	-0.0218	-0.043153	0.0086975	-0.00016508	0.013778	0.012177	-0.011005	-0.00055803	0.012149	0.018452	-0.018812	0.097718	0.0020634	-0.023881	0.037254	0.040056	0.084171	0.0090775	-0.040203	0.0040094	-0.00020494	0.016938	-0.03915	0.047897	0.03281	0.0086146	0.015637	-0.010686	0.025708	0.070099	-0.0096214	0.079508	0.12337	-0.016344	0.0054618	0.036403	-0.0057455	-0.016853	-0.055894
0.010774	0.050951	0.033049	0.061801	0.053498	0.056471	0.050326	0.047337	0.029694	0.00077697	0.047055	0.0083787	0.012796	0.019023	0.0093652	-0.01062	0.0037497	-0.00051866	0.064555	0.030283	0.051041	0.016821	0.01296	-0.022884	-0.016298	-0.0021293	0.029035	0.024897	0.012867	-0.022799	0.0076659	0.0093658	0.0063013	-0.010143	-0.012225	0.031657	0.04613	0.03079	0.037777	0.0037487	0.026429	-0.018878	0.030305	0.058832	0.0018607	-0.015169	0.029147	-0.098662	-0.0057589	0.038761
0.065254	0.10496	0.06273	0.08103	0.051358	0.061883	0.08119	0.011608	0.050858	0.053204	0.07373	0.023043	0.034551	-0.042197	0.0083163	0.0020294	0.03441	0.049849	0.079459	0.015383	0.03537	0.018057	0.027032	0.04412	0.027078	-0.011962	-0.059737	-0.012918	-0.017869	-0.051119	-0.053911	-0.013819	-0.039168	-0.057504	0.018045	-0.0043989	0.023164	0.011941	-0.021622	-0.0050001	0.0072451	0.013791	0.014517	0.056603	-0.031411	0.010248	-0.0099917	-0.033422	-0.028231	0.086361
0.060094	0.10117	0.065101	0.073924	0.069108	0.059394	0.056047	0.036273	0.046665	0.0089278	-0.0026735	0.0057074	0.005152	-0.048062	0.014305	-0.030144	0.0040999	-0.0023132	0.074625	-0.01978	0.0064886	-0.012593	0.059005	-0.013927	0.026484	0.024805	-0.015727	-0.010229	-0.039072	-0.0054977	-0.012337	0.0070758	0.028323	0.018703	-0.036673	0.020131	0.028726	-0.021968	0.042222	0.040526	0.0076695	-0.036403	-0.041661	-0.067969	-0.042485	-0.037056	0.0058002	0.04321	-0.031598	0.042413
0.019264	0.052078	-0.02292	0.036722	0.015671	8.0298e-05	0.003229	0.020412	0.0076635	-0.018017	-0.0070642	-0.046323	0.01119	0.050401	0.080344	0.001543	0.080615	0.069588	0.097465	-0.039962	0.038609	0.025927	0.017021	0.02772	0.011655	0.071875	0.047203	0.05318	-0.024707	-0.023536	-0.0031991	-0.031405	0.0069313	0.043189	0.032693	-0.035131	-0.028609	-0.046252	0.045126	0.066157	0.096241	-0.04882	0.0011468	0.0020643	-0.037605	-0.039972	-0.0069782	0.064264	0.0032649	0.028727
0.04157	0.075078	0.090339	0.074282	-0.029137	-0.029301	0.028373	0.042916	0.074971	0.039785	-0.038321	0.0021138	0.0043663	-0.13113	-0.082597	-0.075836	-0.062212	-0.022833	-0.072715	-0.01938	-0.097869	-0.032494	0.00090315	-0.11428	-0.099485	-0.11686	-0.14068	-0.031843	-0.087473	-0.082696	-0.080149	-0.1383	-0.1127	-0.10258	-0.13582	-0.041766	-0.04048	-0.036872	-0.096372	-0.065949	-0.065412	0.023996	-0.015457	-0.0047354	-0.046137	-0.14899	-0.067862	-0.01359	-0.11478	0.0005332
0.064214	0.18869	0.17285	0.10218	-0.010511	0.04173	0.093693	0.11484	0.11982	0.091097	0.027629	0.07258	0.037543	-0.065157	-0.013907	-0.046142	0.017454	0.053429	0.0011097	-0.0040566	-0.050656	-0.0090163	0.021152	-0.01974	-0.056736	-0.082927	-0.13559	-0.072333	-0.12058	-0.14735	-0.099947	-0.1928	-0.157	-0.15229	-0.14545	-0.044623	-0.065161	-0.037936	-0.12702	-0.11856	-0.11159	0.00973	-0.088089	-0.018288	-0.10029	-0.14029	-0.14287	0.0052036	-0.15625	0.08501
0.061993	0.091672	0.073235	0.13083	0.091259	0.087892	0.13557	0.11918	0.10224	-0.0036305	0.056402	0.12374	0.087771	0.025938	0.033825	0.021557	0.033553	0.074721	0.089586	0.096748	0.10402	0.073596	0.082093	0.014673	0.063573	0.017987	0.00012848	0.015173	-0.0088454	0.021349	0.047097	-0.076413	-0.0089031	0.021499	-0.01539	0.036294	0.037587	0.064146	-0.015154	-0.020363	0.037325	-0.056459	-0.069153	-0.021511	-0.067658	-0.11371	-0.024537	0.071451	-0.094272	0.07262
0.03466	0.058852	0.041864	0.084951	0.014173	-0.015741	0.042729	-0.016814	0.0616	-0.0045374	-0.016426	0.022208	0.058933	-0.023604	0.016126	-0.0078539	-0.022687	0.0015771	-0.002844	-0.029333	0.0030584	0.015683	0.045003	-0.067226	-0.0060226	-0.0089099	-0.0025936	0.09675	-0.029715	-0.015714	0.0026695	-0.11318	-0.0498	-0.0089973	-0.07505	0.019847	0.014388	-0.036373	-0.088315	-0.047078	0.0241	-0.097564	-0.045599	-0.077439	-0.040443	-0.10442	-0.033493	0.021005	-0.09963	-0.0095649
0.083056	0.14886	0.13847	0.056911	0.0074993	-0.0037059	0.056552	0.064212	0.12696	0.034641	-0.021862	0.11712	0.099866	0.022098	0.016747	-0.023066	-0.025256	0.011756	0.043646	0.022339	0.064369	0.007318	0.057085	-0.034997	-0.0063687	-0.026543	-0.007026	0.028187	-0.031785	-0.029705	-0.019821	-0.11705	-0.051631	-0.040348	-0.079391	0.021586	0.047239	0.030505	-0.038337	-0.037809	-0.035525	-0.06578	-0.0024151	0.054682	-0.041341	-0.11731	-0.083743	0.031016	-0.061897	0.036374
-0.01847	0.080281	0.052311	0.078229	0.023651	0.043019	0.016742	-0.013024	-0.001014	-0.051538	-0.056506	-0.0082205	-0.043208	-0.08037	-0.038121	-0.077111	-0.026065	0.0095236	-0.029039	0.003671	-0.034564	0.014545	-0.027293	-0.04862	-0.070421	-0.062661	-0.13149	-0.048042	-0.091022	-0.073859	-0.043594	-0.13953	-0.12489	-0.10845	-0.083944	-0.058724	-0.043428	-0.027848	-0.087577	-0.099075	-0.026311	-0.012342	-0.077308	-0.052676	-0.037749	-0.13938	-0.091419	-0.0030601	-0.14325	0.028736
-0.015548	0.10288	0.06695	0.05343	0.0040353	0.041789	0.05317	0.024235	0.026081	0.0045438	-0.0016534	-0.03276	-0.019494	-0.035656	0.013666	-0.080068	0.041496	0.06364	0.02888	0.014223	0.011109	0.03509	-0.01503	-0.0053025	-0.017938	-0.050202	-0.06554	-0.038277	-0.069247	-0.081269	-0.021115	-0.13663	-0.10072	-0.061921	-0.074206	-0.049389	-0.080043	-0.035183	-0.031675	-0.080651	-0.064118	0.05227	-0.039236	-0.0024928	-0.035149	-0.07019	-0.058262	0.050926	-0.073508	0.040804
-0.03204	-0.092304	-0.028331	0.01548	0.050836	-0.027214	-0.067202	-0.079845	-0.059324	-0.039845	0.0035301	0.0122	-0.020452	0.0089884	-0.009011	0.066292	0.044756	0.062711	0.059449	0.069595	0.0061962	0.032499	-0.058297	0.067468	0.050509	0.0074868	-0.028486	0.0043233	0.031282	-0.01963	0.038236	-0.030736	-0.020547	-0.031364	0.012136	0.052252	0.070899	0.072382	-0.020611	-0.034728	0.061375	-0.019975	-0.010091	-0.027965	-0.087917	-0.065901	-0.018868	0.032957	-0.099869	0.04444
-0.0089363	0.029917	-0.0017394	0.033354	0.013794	-0.07682	-0.03948	-0.049952	-0.002548	-0.053042	-0.047473	-0.052923	-0.010835	-0.064689	2.9468e-05	-0.062836	0.019028	0.02455	0.063775	-0.0084233	0.014643	0.024398	-0.027854	-0.034892	-0.031614	0.031035	-0.032807	-0.00017605	-0.09906	-0.092362	-0.031539	-0.13282	-0.058191	-0.065418	-0.15089	-0.033974	0.026506	0.0065454	-0.032048	-0.071	-0.020956	-0.10239	-0.16046	-0.15152	-0.088671	-0.1669	-0.10274	0.068156	-0.13706	-0.018608
0.0047909	0.018697	-0.033841	0.065782	0.024127	0.054478	0.028409	0.0093629	0.020825	-0.0028984	-0.0017587	0.01126	-0.025075	-0.058853	-0.024483	-0.053166	-0.035334	0.015365	0.054396	0.042431	0.011688	-0.0025708	-0.044877	-0.034525	-0.011273	0.019596	-0.070612	-0.038413	-0.06513	-0.016768	0.00048755	-0.056244	-0.033062	-0.023588	-0.042951	0.0092413	0.069185	0.024953	-0.037552	-0.047929	-0.0092656	-0.021935	-0.078111	-0.03875	-0.070656	-0.1097	-0.038533	0.036089	-0.10654	-0.0105
0.079791	0.055649	0.066543	0.023444	0.087779	-0.0025767	0.0098462	-0.01134	0.072951	0.018885	0.0096012	0.041417	-0.013127	-0.0086601	0.05296	0.005585	0.048591	0.053748	0.051	-0.03197	-0.0016866	0.031977	0.028152	-0.010498	-0.0081357	0.038627	-0.057076	0.014022	-0.05828	-0.093216	-0.029901	-0.12196	-0.040477	-0.09629	-0.084806	-0.0013659	-0.010749	-0.016396	-0.04784	-0.075097	-0.025833	-0.083791	-0.061612	-0.09626	-0.046599	-0.1149	-0.10896	0.025655	-0.10915	0.045755
0.088532	0.029819	0.034952	0.051999	0.17076	-0.0062147	0.006258	0.0074497	0.0023479	-0.035531	-0.0046119	0.058874	-0.012473	-0.0028817	0.00093406	0.0061936	0.006632	0.065901	0.07775	0.039487	0.032832	0.036796	-0.0045635	-0.051166	0.0043741	0.033408	-0.020911	0.035659	0.0061767	-0.0099073	0.00096789	-0.093814	-0.0096584	-0.033311	-0.027144	0.039144	0.033766	0.029639	-0.023783	-0.041323	0.035248	-0.08338	-0.030611	-0.038378	-0.039444	-0.10707	-0.054634	0.02501	-0.085156	0.068649
0.0029606	-0.038667	0.016787	0.091025	0.081838	0.011484	-0.017626	-0.052484	-0.014959	-0.063997	-0.0021846	0.035961	-0.012309	-0.063235	-0.041334	0.024841	-0.015071	0.042201	0.016057	0.060112	0.00040564	0.023281	0.0083917	-0.020805	0.0018455	0.014263	-0.10381	0.046835	0.001938	0.0075287	0.014693	-0.060425	-0.075119	-0.03476	0.034944	0.012742	0.034643	0.023984	-0.059758	-0.028457	0.085141	-0.0033173	-0.071539	-0.034177	-0.0042808	-0.081638	0.017934	0.04001	-0.097911	0.024363
0.023538	-0.0075279	0.03141	0.082687	0.048666	0.041643	0.038206	0.018933	0.033943	-0.021908	0.0025037	0.087983	0.0018492	-0.042068	-0.0053055	0.038609	0.015446	0.066109	0.023157	0.079409	0.025962	0.034046	0.015786	0.010291	0.0097658	-0.016422	-0.092595	0.013451	-0.0030345	0.010443	0.026511	-0.05856	-0.055047	-0.0057334	-0.0045553	0.029469	0.028198	0.023054	-0.044839	-0.038749	0.056954	0.048745	-0.070173	-0.017847	-0.052923	-0.11576	0.0081205	0.052935	-0.091015	0.034192
0.029859	0.035318	0.027675	0.11574	0.036826	0.049781	0.059708	-0.012052	0.013179	-0.030932	0.015497	0.040856	0.033376	-0.062289	-0.02259	-0.018261	-0.0070181	0.041415	0.017198	0.040188	0.0247	0.005551	0.0012522	-0.022735	-0.0055709	-0.01311	-0.08828	0.026163	-0.022289	-0.066748	-0.053195	-0.11471	-0.11531	-0.080967	-0.01344	-0.038828	0.010341	0.0085226	-0.069393	-0.050999	-0.029692	-0.010671	-0.02497	-0.017425	-0.013456	-0.071565	-0.047729	0.053423	-0.10292	0.015168
-0.0088821	0.025575	0.023383	0.05899	-0.019608	-0.017198	0.057285	-0.024012	0.010325	-0.011081	-0.0013473	-0.02563	-0.0051993	0.030133	0.022879	-0.013847	0.069984	0.047163	0.033756	-0.0025025	0.0092626	0.026792	0.027448	0.040799	0.065761	0.01169	-0.015623	0.034567	-0.025228	-0.01121	0.0086891	-0.025697	-0.02104	-0.0066007	0.042581	-0.04041	-0.040279	-0.041236	0.037562	0.0013125	0.017388	0.0068431	0.02418	-0.0039772	0.029879	0.003279	0.028277	0.038536	-0.025081	0.04924
0.014528	0.015824	0.041937	0.11851	0.092528	0.076963	0.058466	-0.0087774	0.020516	-0.030323	0.015667	0.055265	0.021828	-0.040482	-0.0024284	0.013419	0.027746	0.068063	0.037754	0.073054	0.023	0.018838	0.031649	0.023504	0.057559	0.010384	-0.084918	0.030728	-0.014971	-0.01348	0.0049343	-0.066974	-0.066357	-0.038399	-0.019821	0.023318	0.053484	0.050902	-0.052375	-0.054841	0.042629	-0.040313	-0.078791	-0.057179	-0.051348	-0.07493	0.00036193	0.042264	-0.090896	0.028705
-0.010403	-0.054789	0.0061288	-0.029394	-0.026886	-0.012394	-0.031372	-0.029103	-0.0057812	-0.023764	0.040665	0.018769	-0.015856	-0.041916	-0.047696	0.053322	-0.016947	0.0099681	0.0038229	0.020446	-0.015029	-0.023669	-0.009313	0.020282	0.015986	0.0053404	-0.096361	-0.020258	-0.012956	-0.05419	-0.03766	-0.048571	-0.071726	-0.067504	0.026796	0.029576	-0.011243	-0.0046428	-0.03718	-0.0080601	0.029381	0.020597	-0.037145	0.038614	-0.052619	-0.01661	-0.026744	0.049456	-0.05672	-0.02022
-0.036186	-0.018033	-0.0075257	0.028968	0.042952	0.025628	-0.025715	-0.026451	-0.015723	-0.015583	0.013981	0.060635	-0.0085731	-0.039445	-0.044288	0.034531	0.011743	0.0079996	0.0079098	0.053404	0.002432	-0.035747	-0.023042	0.029526	0.037214	0.0034418	-0.10937	-0.033337	0.015166	-0.079643	-0.058836	-0.033807	-0.017148	-0.050171	0.0010612	0.023617	0.034734	0.0014922	-0.060014	-0.012325	-0.024349	-0.035026	-0.1048	-0.029165	-0.11765	-0.080101	-0.054785	0.073188	-0.10517	0.034058
-0.042172	-0.051054	-0.074934	-0.066968	-0.044903	-0.03428	-0.042221	-0.067252	-0.015801	-0.074903	-0.025845	-0.0042344	-0.048007	-0.057267	-0.018253	0.010867	0.023737	0.026751	0.025084	-0.022979	-0.042973	0.0050295	-0.03972	-0.0076613	0.0041829	-0.021015	-0.098147	0.0055722	-0.051918	-0.069793	-0.046659	-0.068024	-0.058013	-0.042627	-0.015279	-0.0010079	-0.021812	-0.044966	-0.018112	-0.036031	0.019699	-0.010469	-0.017679	-0.0064767	-0.039134	-0.059099	-0.01558	-0.030884	-0.092789	-0.077934
-0.044079	-0.054712	-0.019522	-0.019419	0.029406	-0.022837	-0.068575	-0.061476	-0.029951	-0.050828	-0.0098446	0.023033	-0.037006	-0.03042	-0.030909	0.050861	0.021528	0.029347	-0.0054801	0.0069825	-0.050247	-0.055491	0.0097624	0.040901	0.030227	0.05356	-0.080633	-0.023665	-0.017818	-0.034399	0.0037883	-0.014366	-0.00818	-0.010821	0.036113	0.023349	0.030787	-0.022948	-0.0059843	-0.010434	0.049329	0.00075818	-0.087659	-0.047749	-0.048075	-0.024702	0.032196	0.060539	-0.078438	-0.0099897
-0.050773	-0.030354	-0.00011804	0.039676	0.0089227	0.0014412	-0.044162	-0.02468	-0.00019217	0.010248	0.0034084	0.020642	0.0046204	0.043197	-0.017162	0.01693	0.01158	0.011698	0.049898	0.018203	0.023657	-0.040017	0.009687	0.032482	0.096776	0.0038647	0.01898	0.0052999	0.029976	0.0097998	0.04298	0.094789	0.055916	0.042538	0.05263	0.043028	0.043665	0.017328	0.040854	0.059551	0.053316	0.015245	-0.025611	-0.057021	-0.04949	0.041293	0.048261	0.060273	-0.03079	0.011623
-0.0023021	0.017206	-0.016116	-0.029907	0.0092489	-0.045818	-0.032492	-0.033603	0.009756	-0.056462	-0.018789	0.0037064	-0.014469	0.041433	0.048181	0.036392	0.064447	0.038468	0.073936	-0.052523	0.00091446	0.014282	0.028607	0.023587	0.05295	-0.016405	0.028831	0.042418	0.019202	-0.0011957	0.026051	0.0054449	0.045052	0.057272	0.040767	0.0395	0.031916	-0.06054	0.10066	0.016866	0.05417	-0.10465	-0.0050483	0.021835	0.036716	-0.011655	0.022726	-0.03519	-0.034149	-0.03981
-0.0062562	-0.0031907	0.0003235	0.032054	0.011102	-0.029324	-0.020411	-0.049918	0.0094033	0.014633	0.037054	-0.00068712	0.0033615	0.028616	0.038357	0.066339	0.054178	0.078844	0.073208	0.039505	0.024206	0.021138	0.0076149	0.023973	0.030724	0.073129	-0.0017541	0.016668	0.024276	-0.0095325	0.014096	0.01544	-0.011439	-0.011525	0.030021	0.020114	0.040958	0.031413	0.044885	0.041771	0.08766	0.034093	0.0019801	0.0012213	-0.0090299	-0.0090439	0.045007	0.024541	-0.010539	0.044314
0.018403	0.07519	0.023716	0.050354	0.063207	0.077745	0.071898	0.053457	0.077852	0.083959	0.097614	0.091392	0.073541	0.07537	0.040812	0.080779	0.098954	0.11612	0.14852	0.096333	0.12466	0.052607	0.058179	0.11805	0.12498	0.055089	0.068746	0.033176	0.08123	0.048318	0.052824	0.098207	0.037482	0.05887	0.036855	0.071579	0.13956	0.10719	0.10284	0.065903	0.038496	0.031444	0.017949	0.0066903	-0.041024	0.026241	0.087244	-0.029945	0.020983	0.13797
0.0064539	-0.033789	0.01619	0.031641	0.10667	0.014711	-0.0030636	-0.0051679	0.026674	0.041378	0.088281	0.075102	0.057458	0.05526	0.023286	0.12274	0.071878	0.10416	0.13205	0.12574	0.084094	0.11251	0.067041	0.11635	0.10232	0.087066	0.023737	0.07317	0.093792	0.071245	0.069173	0.049243	0.049732	0.064064	0.073662	0.13492	0.12912	0.12657	0.094517	0.076607	0.18433	0.070874	0.023009	0.018035	0.047665	0.045762	0.11208	0.092517	0.050851	0.096326
0.017498	-0.035088	0.016089	0.026401	0.060731	-0.0056491	-0.049303	-0.04463	-0.029216	-0.027603	0.032835	0.045007	0.01307	0.064671	0.012087	0.11616	0.079808	0.085484	0.069557	0.020402	0.015904	0.045599	0.040183	0.068165	0.042743	0.091599	0.015234	0.059046	0.078319	0.0021739	0.02709	0.029505	0.038297	0.042096	0.10405	0.06106	0.057804	0.05099	0.031483	0.061517	0.11286	0.01594	-0.067726	-0.02858	-0.027283	0.031565	0.071009	0.069838	-0.042958	0.032552
0.019041	-0.020579	0.022227	-0.0056444	-0.0020262	-0.028116	-0.055695	-0.06279	0.0057861	-0.019044	-0.016809	0.0042927	-0.030253	-0.0060698	0.00025593	-0.017049	0.029217	0.037107	0.014644	0.00088797	-0.013297	0.043152	-0.01423	0.040431	-0.0012034	0.037056	-0.048984	0.0015338	-0.071349	-0.13647	-0.066247	-0.059278	-0.087706	-0.12687	-0.061349	-0.024138	-0.0012432	-0.0021183	-0.04618	-0.023232	0.028725	-0.0040607	-0.083311	-0.059362	-0.14221	-0.095816	-0.10736	-0.00033194	-0.10697	0.0048822
-0.025057	-0.0011819	-0.056492	0.0038039	-0.0077344	-0.0372	-0.083063	-0.039181	-0.030955	-0.028881	-0.0039527	-0.033235	-0.0385	-0.0020073	0.0040023	0.021113	0.0381	0.057973	0.029881	-0.049991	-0.03785	0.010192	-0.027113	0.02941	-0.0029503	0.074577	-0.029608	0.025821	-0.0065837	-0.022417	-0.016854	-0.024653	-0.029845	-0.016736	0.02862	0.011363	0.0058163	-0.023849	-0.013551	0.0069985	0.076133	-0.058059	-0.059363	-0.030594	-0.051444	-0.052691	-0.0023343	0.061809	-0.092754	-0.0064883
-0.027869	-0.072165	-0.05628	-0.020232	0.0057745	-0.027677	-0.069746	-0.084358	-0.054161	-0.05092	-0.025913	-0.014521	-0.048357	-0.051348	-0.031577	-0.0088416	0.015666	0.021054	0.020249	-0.027922	-0.032888	-0.0092208	-0.049846	0.0042828	0.00034618	0.015882	-0.069643	-0.027721	-0.059779	-0.037003	-0.015061	-0.048438	-0.065267	-0.062081	-0.042472	-0.00031506	0.036876	0.00058599	-0.036154	-0.016932	0.038766	-0.061785	-0.078018	-0.0967	-0.095963	-0.080722	-0.036175	0.065183	-0.072675	0.0012627
0.056611	0.052487	0.045522	0.0043357	0.031341	0.0036472	-0.031661	-0.027973	0.0025388	-0.044253	-0.035485	-0.0016998	-0.014495	-0.039664	-0.017888	-0.050113	-0.016207	-0.019006	0.021028	-0.021465	-0.026674	-0.0074798	-0.064283	-0.0078692	-0.028189	0.026139	-0.048602	-0.039901	-0.085443	-0.082603	-0.067226	-0.12439	-0.073429	-0.079162	-0.085271	-0.046902	-0.029966	-0.029405	-0.037236	-0.073732	0.033263	-0.10011	-0.19433	-0.14076	-0.090057	-0.10788	-0.11794	0.0034056	-0.15082	0.040223
0.063741	0.030667	0.037986	0.022711	0.038481	-0.086204	-0.049482	-0.056659	-0.011075	0.00448	0.027592	-0.034612	-0.0034093	0.050147	0.026914	0.065882	0.061177	0.050929	0.071476	-0.008346	0.017502	0.037298	0.081055	0.054233	0.01636	0.08417	0.036333	0.090922	0.027273	-0.0067094	0.023215	0.02238	0.0048451	0.027353	0.069721	0.032618	0.020073	0.0093016	0.065866	0.088122	0.11818	0.0084344	0.0094749	0.02189	-0.013933	0.035916	0.075152	0.047442	0.017975	0.041731
0.03069	0.065089	0.026106	0.005335	-0.01548	-0.012845	-0.034754	-0.05477	-0.010467	0.0047331	0.0078831	-0.063323	-0.017784	0.033431	0.044031	0.011523	0.048018	0.035506	0.054476	-0.0061939	0.0018748	0.014266	0.0073495	0.033014	-0.032859	0.05391	0.018845	0.035665	-0.037016	-0.062309	-0.016348	-0.051915	-0.052093	-0.027111	0.015602	-0.026956	0.0023866	0.012427	-0.011288	0.01899	0.052651	-0.057758	-0.013837	0.039959	-0.032715	-0.0050158	0.017821	0.041177	-0.036727	0.019024
0.0020104	0.078237	0.0043909	-0.060497	-0.034907	-0.083428	-0.052279	-0.033304	7.1301e-05	0.00013997	-0.015033	-0.055591	0.0015077	0.10933	0.085476	0.038043	0.070283	0.040229	0.10389	-0.031244	0.027939	0.046413	-0.028358	0.023203	-0.036677	0.0073797	0.066474	-0.022276	-0.014932	-0.05843	-0.016076	-0.053692	0.0025108	-0.0014899	-0.0052739	-0.015371	0.005757	0.0035007	0.032658	0.045198	0.034554	-0.03147	-0.089069	-0.040874	-0.046937	-0.014167	-0.0081746	-0.016834	-0.033966	-0.0032323
-0.047784	0.0022181	-0.013627	-0.033454	0.031513	-0.10396	-0.043142	-0.048464	-0.036954	-0.022631	-0.030834	-0.0011053	0.020753	-0.1034	-0.076222	-0.054733	-0.073385	-0.037687	-0.0084982	0.0074902	-0.033178	-0.01857	-0.032984	-0.058566	-0.09116	-0.038059	-0.09551	-0.023	-0.1257	-0.1239	-0.10814	-0.15485	-0.084232	-0.13	-0.14766	-0.062592	-0.013185	0.0052579	-0.12079	-0.069572	-0.056124	-0.091284	-0.10061	-0.092633	-0.071396	-0.14172	-0.10252	-0.024876	-0.13884	-0.037151
-0.02091	0.036791	0.01639	0.021312	0.0071932	-0.061176	-0.028192	0.027182	-0.026566	-0.027733	-0.029857	0.019383	0.03394	-0.13651	-0.064736	-0.10366	-0.12538	-0.06557	-0.017073	-0.064674	-0.048455	-0.041505	0.0087118	-0.13379	-0.091673	-0.0046004	-0.11256	-0.035769	-0.17051	-0.15248	-0.13695	-0.19619	-0.1161	-0.14751	-0.16454	-0.076748	-0.023786	-0.033419	-0.15032	-0.077134	-0.057176	-0.066552	-0.071063	-0.077624	-0.063915	-0.14021	-0.15434	-0.01868	-0.16413	-0.082655
0.099838	0.12233	0.15414	0.12918	0.096614	0.090683	0.053468	0.044558	0.068112	0.099527	0.12821	0.1386	0.10952	0.04303	0.022305	0.090917	0.026485	0.060123	0.027259	0.096324	0.038234	0.036905	0.11354	0.051818	0.038353	0.07978	0.010696	0.095044	0.049826	0.049355	0.041672	-0.0041031	0.0019782	0.016486	0.068661	0.10878	0.11311	0.10205	-0.012315	0.085051	0.051078	0.083288	0.064321	0.1227	0.017105	0.033934	0.047565	-0.00070152	0.0032574	0.11495
0.051413	0.03748	0.090521	0.11856	0.046784	-0.018876	0.019699	0.014253	0.045106	0.00079353	0.010021	0.054195	0.050729	-0.093054	-0.049066	-0.017402	-0.046528	0.012119	-0.035085	0.023587	-0.019974	0.012673	0.020493	-0.074044	-0.048902	-0.012508	-0.086721	0.037178	-0.05028	-0.033899	-0.031018	-0.10518	-0.079989	-0.064876	-0.052683	0.00061226	0.022278	0.019951	-0.083417	-0.02158	0.0033415	-0.0068706	-0.0045435	0.024057	-0.021101	-0.12286	-0.032644	-0.015498	-0.098064	0.017697
0.065351	0.036992	0.064571	0.051007	0.084145	0.040465	0.064651	0.036835	0.02664	0.010657	0.058822	0.05051	0.058538	0.025144	0.038679	0.033187	0.04865	0.048476	0.10806	0.12696	0.050759	0.087454	0.055531	0.076511	0.078845	0.069069	0.0034565	0.033498	0.0022851	0.075941	0.057439	0.071085	0.032697	0.026074	0.056035	0.043802	0.10107	0.083415	0.049457	0.057798	0.12245	0.029436	0.064839	0.05291	0.047569	0.055801	0.067269	0.032726	0.036173	0.060019
0.078678	0.0048842	0.15607	0.12802	0.086928	0.062846	0.078003	0.10244	0.075999	0.069312	0.090244	0.14762	0.12757	0.035143	0.00054936	0.10954	0.014112	0.051953	0.02222	0.075717	0.017545	0.071159	0.13606	0.02252	0.062812	0.087535	0.017387	0.091968	0.046477	0.046173	0.031667	0.019418	-0.020706	-0.011797	0.058478	0.078754	0.071496	0.061466	-0.038302	0.070199	0.047505	0.05195	0.088859	0.041973	0.032958	0.043246	0.049579	0.028102	-0.0070467	0.089325
[truncated: 193 more columns]
